# Supplementary material for: EAR domain-containing transcription factors trigger PRC2-mediated chromatin marking in Arabidopsis
Source: Plant Cell. 2021 May 18;33(8):2701–15. doi: 10.1093/plcell/koab139 (PMC8408475; doi:10.1093/plcell/koab139)
Supplement: koab139_Supplementary_Data [file koab139_supplementary_data.zip]

Archive with 6 entries (6 files):
- tpc.00689.2020-s01.pdf
- tpc.00689.2020-s02.xlsx
- tpc.00689.2020-s03.xlsx
- tpc.00689.2020-s04.xlsx
- tpc.00689.2020-s05.pdf
- tpc.00689.2020-s06.pdf
