# Supplementary material for: EAR domain-containing transcription factors trigger PRC2-mediated chromatin marking in Arabidopsis
Source: Plant Cell. 2021 May 18;33(8):2701–15. doi: 10.1093/plcell/koab139 (PMC8408475; doi:10.1093/plcell/koab139)
Supplement: koab139_Supplementary_Data [file koab139_supplementary_data.zip › tpc.00689.2020-s02.xlsx]

## Sheet: H2AK121ub_H3K27me3 marked genes
Supplemental Data. Baile, Merini et al. (2021). EAR domain-containing transcription factors trigger PRC2-mediated chromatin marking in Arabidopsis. Plant Cell.
Supplemental Data Set S1. 6-mer motif analysis at 500 bp region upstream of the ATG of PcG targets
Motif Analysis in Promoter region of H2AK121ub/H3K27me3 marked genes upregulated in atbmi1a/b/c as determined by Tair Motif finder tool (https://www.arabidopsis.org/tools/bulk/motiffinder/index.jsp)
oligoMer	Absolute number of this oligoMer in query set	Absolute number in genomic set	Number of sequences in query set containing oligoMer	Number of sequences (out of 34292 in genomic set) containing oligoMer	p-value from binomial distribution	-log10(pvalue)
CATGCA	647	7993	391/1030	5950/34292	1.16e-55	54.9355
TGCATG	647	7993	391/1030	5950/34292	1.16e-55	54.9355
ACACGT	413	6908	301/1030	5350/34292	1.32e-28	27.8794
ACGTGT	413	6908	301/1030	5350/34292	1.32e-28	27.8794
GCATGC	280	2980	118/1030	1415/34292	5.79e-23	22.2373
CACGTA	251	4240	210/1030	3839/34292	5.39e-18	17.2684
TACGTG	251	4240	210/1030	3839/34292	5.39e-18	17.2684
ATGCAT	694	12928	266/1030	5532/34292	7.02e-16	15.1537
ACATGC	317	6080	259/1030	5343/34292	7.64e-16	15.1169
GCATGT	317	6080	259/1030	5343/34292	7.64e-16	15.1169
TATATA	3138	76836	617/1030	16499/34292	8.11e-15	14.091
ATATAT	3138	79652	623/1030	16840/34292	5.62e-14	13.2503
ATATTA	1340	36768	699/1030	19579/34292	3.29e-13	12.4828
TAATAT	1340	36768	699/1030	19579/34292	3.29e-13	12.4828
AATTAA	1769	50638	775/1030	22332/34292	6.26e-13	12.2034
TTAATT	1769	50638	775/1030	22332/34292	6.26e-13	12.2034
CACGTG	372	6840	156/1030	2899/34292	7.04e-13	12.1524
CCATGC	163	2948	150/1030	2753/34292	8.3e-13	12.0809
GCATGG	163	2948	150/1030	2753/34292	8.3e-13	12.0809
ACGTAC	199	3752	161/1030	3058/34292	1.54e-12	11.8125
GTACGT	199	3752	161/1030	3058/34292	1.54e-12	11.8125
AAATAA	2294	66505	882/1030	26455/34292	2.55e-12	11.5935
TTATTT	2294	66505	882/1030	26455/34292	2.55e-12	11.5935
ATGCAC	209	4253	191/1030	3919/34292	7.39e-12	11.1314
GTGCAT	209	4253	191/1030	3919/34292	7.39e-12	11.1314
ACGTAT	289	6089	231/1030	5071/34292	1.93e-11	10.7144
ATACGT	289	6089	231/1030	5071/34292	1.93e-11	10.7144
ATAAAT	1670	48639	794/1030	23394/34292	7.29e-11	10.1373
ATTTAT	1670	48639	794/1030	23394/34292	7.29e-11	10.1373
ATAGTA	583	14437	434/1030	11257/34292	9.08e-11	10.0419
TACTAT	583	14437	434/1030	11257/34292	9.08e-11	10.0419
AATATA	1642	44754	742/1030	21552/34292	1.02e-10	9.9914
TATATT	1642	44754	742/1030	21552/34292	1.02e-10	9.9914
ATATAA	1638	43649	752/1030	21940/34292	1.49e-10	9.82681
TTATAT	1638	43649	752/1030	21940/34292	1.49e-10	9.82681
ACGTGG	245	4942	187/1030	4000/34292	3.31e-10	9.48017
CCACGT	245	4942	187/1030	4000/34292	3.31e-10	9.48017
TTAAAA	2026	62166	844/1030	25396/34292	4.93e-10	9.30715
TTTTAA	2026	62166	844/1030	25396/34292	4.93e-10	9.30715
ATGCAA	507	12506	393/1030	10165/34292	9.92e-10	9.00349
TTGCAT	507	12506	393/1030	10165/34292	9.92e-10	9.00349
ATTTTA	1845	55409	821/1030	24614/34292	1.17e-09	8.93181
TAAAAT	1845	55409	821/1030	24614/34292	1.17e-09	8.93181
CGTGTC	191	3653	155/1030	3202/34292	1.38e-09	8.86012
GACACG	191	3653	155/1030	3202/34292	1.38e-09	8.86012
TACGTA	332	6728	148/1030	3034/34292	2.07e-09	8.68403
ATAAAA	2097	63115	872/1030	26578/34292	2.33e-09	8.63264
TTTTAT	2097	63115	872/1030	26578/34292	2.33e-09	8.63264
AATAAA	2169	63946	867/1030	26414/34292	3.18e-09	8.49757
TTTATT	2169	63946	867/1030	26414/34292	3.18e-09	8.49757
CGTACA	161	3222	144/1030	2949/34292	3.24e-09	8.48945
TGTACG	161	3222	144/1030	2949/34292	3.24e-09	8.48945
AACGTG	223	4905	197/1030	4438/34292	5.49e-09	8.26043
CACGTT	223	4905	197/1030	4438/34292	5.49e-09	8.26043
ACGTAA	331	7216	250/1030	5992/34292	8.01e-09	8.09637
TTACGT	331	7216	250/1030	5992/34292	8.01e-09	8.09637
AAAATA	2550	74897	883/1030	27112/34292	9.49e-09	8.02273
TATTTT	2550	74897	883/1030	27112/34292	9.49e-09	8.02273
CGTGTA	190	4134	171/1030	3768/34292	1.5e-08	7.82391
TACACG	190	4134	171/1030	3768/34292	1.5e-08	7.82391
CGTATA	248	5642	210/1030	4874/34292	1.54e-08	7.81248
TATACG	248	5642	210/1030	4874/34292	1.54e-08	7.81248
TAAAAA	2223	68821	881/1030	27101/34292	2.06e-08	7.68613
TTTTTA	2223	68821	881/1030	27101/34292	2.06e-08	7.68613
ACGTTA	273	6378	227/1030	5394/34292	2.33e-08	7.63264
TAACGT	273	6378	227/1030	5394/34292	2.33e-08	7.63264
TAAATA	1516	43516	740/1030	21996/34292	2.85e-08	7.54516
TATTTA	1516	43516	740/1030	21996/34292	2.85e-08	7.54516
ACTATA	602	15935	439/1030	11924/34292	3.18e-08	7.49757
TATAGT	602	15935	439/1030	11924/34292	3.18e-08	7.49757
CAGAGA	225	11014	193/1030	8780/34292	3.82e-08	7.41794
TCTCTG	225	11014	193/1030	8780/34292	3.82e-08	7.41794
AAATAT	1989	59091	806/1030	24395/34292	4.45e-08	7.35164
ATATTT	1989	59091	806/1030	24395/34292	4.45e-08	7.35164
AACGTA	277	6571	238/1030	5780/34292	5.6e-08	7.25181
TACGTT	277	6571	238/1030	5780/34292	5.6e-08	7.25181
TATAAA	1612	45871	755/1030	22598/34292	5.87e-08	7.23136
TTTATA	1612	45871	755/1030	22598/34292	5.87e-08	7.23136
AAAAAT	2551	79177	908/1030	28256/34292	8.72e-08	7.05948
ATTTTT	2551	79177	908/1030	28256/34292	8.72e-08	7.05948
GCATGA	233	5348	203/1030	4800/34292	1.02e-07	6.9914
TCATGC	233	5348	203/1030	4800/34292	1.02e-07	6.9914
ACGTAG	152	3239	137/1030	2957/34292	1.44e-07	6.84164
CTACGT	152	3239	137/1030	2957/34292	1.44e-07	6.84164
ATTATA	1240	34904	655/1030	19269/34292	2.25e-07	6.64782
TATAAT	1240	34904	655/1030	19269/34292	2.25e-07	6.64782
ACTTAA	579	16086	445/1030	12350/34292	3.2e-07	6.49485
TTAAGT	579	16086	445/1030	12350/34292	3.2e-07	6.49485
ACACAT	561	14099	408/1030	11172/34292	3.39e-07	6.4698
ATGTGT	561	14099	408/1030	11172/34292	3.39e-07	6.4698
ACGTGA	228	5406	192/1030	4581/34292	4.11e-07	6.38616
TCACGT	228	5406	192/1030	4581/34292	4.11e-07	6.38616
CAGAGG	64	3845	61/1030	3471/34292	5.03e-07	6.29843
CCTCTG	64	3845	61/1030	3471/34292	5.03e-07	6.29843
ACAGAG	194	9303	167/1030	7570/34292	5.34e-07	6.27246
CTCTGT	194	9303	167/1030	7570/34292	5.34e-07	6.27246
GATATA	605	16756	445/1030	12410/34292	5.57e-07	6.25414
TATATC	605	16756	445/1030	12410/34292	5.57e-07	6.25414
TATTAA	1285	34996	653/1030	19317/34292	6.28e-07	6.20204
TTAATA	1285	34996	653/1030	19317/34292	6.28e-07	6.20204
CAGAAC	106	5418	97/1030	4859/34292	1.01e-06	5.99568
GTTCTG	106	5418	97/1030	4859/34292	1.01e-06	5.99568
AATTAT	1456	42992	722/1030	21757/34292	1.09e-06	5.96257
ATAATT	1456	42992	722/1030	21757/34292	1.09e-06	5.96257
CCGGAG	34	2488	31/1030	2128/34292	1.16e-06	5.93554
CTCCGG	34	2488	31/1030	2128/34292	1.16e-06	5.93554
CACATG	356	8750	279/1030	7270/34292	1.2e-06	5.92082
CATGTG	356	8750	279/1030	7270/34292	1.2e-06	5.92082
CTCTGC	83	4444	75/1030	3960/34292	1.46e-06	5.83565
GCAGAG	83	4444	75/1030	3960/34292	1.46e-06	5.83565
TACAGA	176	8198	157/1030	7090/34292	1.62e-06	5.79048
TCTGTA	176	8198	157/1030	7090/34292	1.62e-06	5.79048
GTAATA	516	14033	402/1030	11157/34292	1.73e-06	5.76195
TATTAC	516	14033	402/1030	11157/34292	1.73e-06	5.76195
ACGTCA	202	4865	173/1030	4136/34292	1.74e-06	5.75945
TGACGT	202	4865	173/1030	4136/34292	1.74e-06	5.75945
CTGCAA	125	6389	118/1030	5603/34292	2.08e-06	5.68194
TTGCAG	125	6389	118/1030	5603/34292	2.08e-06	5.68194
AATTTA	1582	46416	743/1030	22569/34292	2.16e-06	5.66555
TAAATT	1582	46416	743/1030	22569/34292	2.16e-06	5.66555
CTCAAG	157	7277	136/1030	6275/34292	2.25e-06	5.64782
CTTGAG	157	7277	136/1030	6275/34292	2.25e-06	5.64782
ACGTGC	99	2092	92/1030	1891/34292	2.38e-06	5.62342
GCACGT	99	2092	92/1030	1891/34292	2.38e-06	5.62342
CCTATA	261	6511	229/1030	5828/34292	2.71e-06	5.56703
TATAGG	261	6511	229/1030	5828/34292	2.71e-06	5.56703
AGCTTC	187	8743	155/1030	6962/34292	2.75e-06	5.56067
GAAGCT	187	8743	155/1030	6962/34292	2.75e-06	5.56067
GCTGAA	104	5081	93/1030	4613/34292	2.86e-06	5.54363
TTCAGC	104	5081	93/1030	4613/34292	2.86e-06	5.54363
ATACAC	360	9612	303/1030	8105/34292	3.14e-06	5.50307
GTGTAT	360	9612	303/1030	8105/34292	3.14e-06	5.50307
ATGTAC	337	7860	246/1030	6357/34292	3.2e-06	5.49485
GTACAT	337	7860	246/1030	6357/34292	3.2e-06	5.49485
CCTCCC	30	1991	27/1030	1886/34292	3.23e-06	5.4908
GGGAGG	30	1991	27/1030	1886/34292	3.23e-06	5.4908
ATTTAA	1432	42000	705/1030	21300/34292	3.29e-06	5.4828
TTAAAT	1432	42000	705/1030	21300/34292	3.29e-06	5.4828
AATACG	232	5652	203/1030	5074/34292	3.54e-06	5.451
CGTATT	232	5652	203/1030	5074/34292	3.54e-06	5.451
CTATAA	555	15203	423/1030	11919/34292	3.72e-06	5.42946
TTATAG	555	15203	423/1030	11919/34292	3.72e-06	5.42946
GCTTCA	153	7330	140/1030	6339/34292	5.27e-06	5.27819
TGAAGC	153	7330	140/1030	6339/34292	5.27e-06	5.27819
GTGTCA	252	5938	209/1030	5300/34292	6.04e-06	5.21896
TGACAC	252	5938	209/1030	5300/34292	6.04e-06	5.21896
CAATCA	337	13702	271/1030	11032/34292	6.34e-06	5.19791
TGATTG	337	13702	271/1030	11032/34292	6.34e-06	5.19791
ATTAAA	1596	48026	769/1030	23626/34292	7.15e-06	5.14569
TTTAAT	1596	48026	769/1030	23626/34292	7.15e-06	5.14569
CCAATC	171	7811	154/1030	6810/34292	8.22e-06	5.08513
GATTGG	171	7811	154/1030	6810/34292	8.22e-06	5.08513
CTGAAC	88	4604	85/1030	4195/34292	9.58e-06	5.01863
GTTCAG	88	4604	85/1030	4195/34292	9.58e-06	5.01863
GGAGAA	261	11410	220/1030	9171/34292	1.03e-05	4.98716
TTCTCC	261	11410	220/1030	9171/34292	1.03e-05	4.98716
ACAACC	133	6294	123/1030	5634/34292	1.05e-05	4.97881
GGTTGT	133	6294	123/1030	5634/34292	1.05e-05	4.97881
ACAGAA	317	13083	264/1030	10722/34292	1.06e-05	4.97469
TTCTGT	317	13083	264/1030	10722/34292	1.06e-05	4.97469
CTCTGA	138	6574	126/1030	5737/34292	1.15e-05	4.9393
TCAGAG	138	6574	126/1030	5737/34292	1.15e-05	4.9393
AACACG	213	5172	185/1030	4643/34292	1.17e-05	4.93181
CGTGTT	213	5172	185/1030	4643/34292	1.17e-05	4.93181
AGATGA	338	14042	279/1030	11225/34292	1.26e-05	4.89963
TCATCT	338	14042	279/1030	11225/34292	1.26e-05	4.89963
CGTTAC	162	3892	149/1030	3595/34292	1.33e-05	4.87615
GCAGAA	119	5843	112/1030	5197/34292	1.33e-05	4.87615
GTAACG	162	3892	149/1030	3595/34292	1.33e-05	4.87615
TTCTGC	119	5843	112/1030	5197/34292	1.33e-05	4.87615
CTTCCC	90	4623	86/1030	4178/34292	1.76e-05	4.75449
GGGAAG	90	4623	86/1030	4178/34292	1.76e-05	4.75449
TAGTAA	552	16068	429/1030	12310/34292	1.78e-05	4.74958
TTACTA	552	16068	429/1030	12310/34292	1.78e-05	4.74958
AATAAT	1628	47923	742/1030	22805/34292	1.86e-05	4.73049
ATTATT	1628	47923	742/1030	22805/34292	1.86e-05	4.73049
CGATTC	116	5461	102/1030	4784/34292	1.88e-05	4.72584
GAATCG	116	5461	102/1030	4784/34292	1.88e-05	4.72584
AAACGT	373	10154	293/1030	7990/34292	1.89e-05	4.72354
ACGTTT	373	10154	293/1030	7990/34292	1.89e-05	4.72354
ATACTA	526	14345	393/1030	11163/34292	1.97e-05	4.70553
TAGTAT	526	14345	393/1030	11163/34292	1.97e-05	4.70553
ATAACG	222	5662	199/1030	5113/34292	2.05e-05	4.68825
CGTTAT	222	5662	199/1030	5113/34292	2.05e-05	4.68825
ACGCAT	133	3218	128/1030	3023/34292	2.09e-05	4.67985
ATGCGT	133	3218	128/1030	3023/34292	2.09e-05	4.67985
CACGTC	141	3377	130/1030	3086/34292	2.25e-05	4.64782
GACGTG	141	3377	130/1030	3086/34292	2.25e-05	4.64782
AAATTA	1740	53944	796/1030	24724/34292	2.28e-05	4.64207
TAATTT	1740	53944	796/1030	24724/34292	2.28e-05	4.64207
TGAACA	284	11842	242/1030	9850/34292	2.28e-05	4.64207
TGTTCA	284	11842	242/1030	9850/34292	2.28e-05	4.64207
CACACG	144	3398	130/1030	3088/34292	2.31e-05	4.63639
CGTGTG	144	3398	130/1030	3088/34292	2.31e-05	4.63639
CCTGAA	103	4957	95/1030	4492/34292	2.44e-05	4.61261
TTCAGG	103	4957	95/1030	4492/34292	2.44e-05	4.61261
CAGTGA	121	5318	104/1030	4816/34292	2.9e-05	4.5376
TCACTG	121	5318	104/1030	4816/34292	2.9e-05	4.5376
AGTATA	504	14081	386/1030	10994/34292	3e-05	4.52288
TATACT	504	14081	386/1030	10994/34292	3e-05	4.52288
CTGAAG	122	5896	114/1030	5188/34292	3.01e-05	4.52143
CTTCAG	122	5896	114/1030	5188/34292	3.01e-05	4.52143
GTATTA	478	12998	368/1030	10419/34292	3.03e-05	4.51856
TAATAC	478	12998	368/1030	10419/34292	3.03e-05	4.51856
AACAGA	366	15428	298/1030	11765/34292	3.08e-05	4.51145
TCTGTT	366	15428	298/1030	11765/34292	3.08e-05	4.51145
TAATAA	1396	40918	697/1030	21335/34292	3.41e-05	4.46725
TTATTA	1396	40918	697/1030	21335/34292	3.41e-05	4.46725
CCGAAC	62	3321	51/1030	2741/34292	3.44e-05	4.46344
GTTCGG	62	3321	51/1030	2741/34292	3.44e-05	4.46344
CAAAGC	213	9053	182/1030	7661/34292	3.49e-05	4.45717
GCTTTG	213	9053	182/1030	7661/34292	3.49e-05	4.45717
CGTGGC	127	2667	104/1030	2379/34292	3.59e-05	4.44491
GCCACG	127	2667	104/1030	2379/34292	3.59e-05	4.44491
TATGCA	360	9572	279/1030	7629/34292	3.61e-05	4.44249
TGCATA	360	9572	279/1030	7629/34292	3.61e-05	4.44249
AGAAGC	231	9777	192/1030	8008/34292	3.83e-05	4.4168
GCTTCT	231	9777	192/1030	8008/34292	3.83e-05	4.4168
CATGTC	256	6678	219/1030	5784/34292	3.88e-05	4.41117
GACATG	256	6678	219/1030	5784/34292	3.88e-05	4.41117
CCAGAA	128	6013	119/1030	5340/34292	4.15e-05	4.38195
TTCTGG	128	6013	119/1030	5340/34292	4.15e-05	4.38195
CAACAA	584	23403	416/1030	15749/34292	4.16e-05	4.38091
TTGTTG	584	23403	416/1030	15749/34292	4.16e-05	4.38091
ATTACG	236	5769	198/1030	5153/34292	4.18e-05	4.37882
CGTAAT	236	5769	198/1030	5153/34292	4.18e-05	4.37882
AGGAAC	118	5472	108/1030	4916/34292	4.71e-05	4.32698
GTTCCT	118	5472	108/1030	4916/34292	4.71e-05	4.32698
ATAATA	1336	39299	672/1030	20528/34292	4.74e-05	4.32422
TATTAT	1336	39299	672/1030	20528/34292	4.74e-05	4.32422
TCTGCA	126	5974	114/1030	5134/34292	4.99e-05	4.3019
TGCAGA	126	5974	114/1030	5134/34292	4.99e-05	4.3019
CAAATC	482	18908	369/1030	14129/34292	5.05e-05	4.29671
GATTTG	482	18908	369/1030	14129/34292	5.05e-05	4.29671
GATGAA	368	14568	296/1030	11625/34292	5.07e-05	4.29499
TTCATC	368	14568	296/1030	11625/34292	5.07e-05	4.29499
GCAACA	160	7225	146/1030	6307/34292	5.27e-05	4.27819
TGTTGC	160	7225	146/1030	6307/34292	5.27e-05	4.27819
CCCTAA	156	6873	134/1030	5864/34292	5.44e-05	4.2644
TTAGGG	156	6873	134/1030	5864/34292	5.44e-05	4.2644
CCGCTC	15	1210	15/1030	1168/34292	5.49e-05	4.26043
GAGCGG	15	1210	15/1030	1168/34292	5.49e-05	4.26043
TCTTCA	458	18895	362/1030	13876/34292	5.57e-05	4.25414
TGAAGA	458	18895	362/1030	13876/34292	5.57e-05	4.25414
AGGTTC	103	4867	96/1030	4443/34292	5.8e-05	4.23657
GAACCT	103	4867	96/1030	4443/34292	5.8e-05	4.23657
ACACTA	334	8800	275/1030	7571/34292	6.26e-05	4.20343
TAGTGT	334	8800	275/1030	7571/34292	6.26e-05	4.20343
AAGCTG	137	6306	125/1030	5510/34292	6.63e-05	4.17849
CAGCTT	137	6306	125/1030	5510/34292	6.63e-05	4.17849
GCGACA	83	1812	79/1030	1723/34292	6.67e-05	4.17587
GGTTCA	163	7134	144/1030	6206/34292	6.67e-05	4.17587
TGAACC	163	7134	144/1030	6206/34292	6.67e-05	4.17587
TGTCGC	83	1812	79/1030	1723/34292	6.67e-05	4.17587
TCATCA	473	18106	333/1030	12858/34292	6.68e-05	4.17522
TGATGA	473	18106	333/1030	12858/34292	6.68e-05	4.17522
CAGAAA	384	15387	317/1030	12303/34292	6.94e-05	4.15864
TTTCTG	384	15387	317/1030	12303/34292	6.94e-05	4.15864
CGTATC	127	3189	123/1030	2975/34292	7.25e-05	4.13966
GATACG	127	3189	123/1030	2975/34292	7.25e-05	4.13966
AACCTG	85	4136	80/1030	3811/34292	7.35e-05	4.13371
CAGGTT	85	4136	80/1030	3811/34292	7.35e-05	4.13371
AAGAGC	149	6776	136/1030	5899/34292	7.55e-05	4.12205
GCTCTT	149	6776	136/1030	5899/34292	7.55e-05	4.12205
ATATGC	315	8561	260/1030	7130/34292	7.82e-05	4.10679
GCATAT	315	8561	260/1030	7130/34292	7.82e-05	4.10679
ATCTTC	418	16597	328/1030	12660/34292	7.96e-05	4.09909
GAAGAT	418	16597	328/1030	12660/34292	7.96e-05	4.09909
CAACAG	130	5768	117/1030	5193/34292	8.01e-05	4.09637
CTGTTG	130	5768	117/1030	5193/34292	8.01e-05	4.09637
CAACCA	207	9301	192/1030	7911/34292	8.09e-05	4.09205
TGGTTG	207	9301	192/1030	7911/34292	8.09e-05	4.09205
TAGACA	301	8254	261/1030	7167/34292	8.19e-05	4.08672
TGTCTA	301	8254	261/1030	7167/34292	8.19e-05	4.08672
CTTATA	516	14810	390/1030	11269/34292	8.53e-05	4.06905
TATAAG	516	14810	390/1030	11269/34292	8.53e-05	4.06905
GTACAC	171	3974	140/1030	3490/34292	8.89e-05	4.0511
GTGTAC	171	3974	140/1030	3490/34292	8.89e-05	4.0511
TAGCTA	330	8416	151/1030	3816/34292	8.9e-05	4.05061
ACTACT	324	8901	267/1030	7366/34292	8.99e-05	4.04624
AGTAGT	324	8901	267/1030	7366/34292	8.99e-05	4.04624
CCCGGA	15	1127	14/1030	1093/34292	9.03e-05	4.04431
TCCGGG	15	1127	14/1030	1093/34292	9.03e-05	4.04431
TGTACA	358	9046	161/1030	4117/34292	9.16e-05	4.0381
GCTTCC	89	4223	81/1030	3823/34292	9.57e-05	4.01909
GGAAGC	89	4223	81/1030	3823/34292	9.57e-05	4.01909
TATAGA	624	17565	439/1030	12877/34292	9.7e-05	4.01323
TCTATA	624	17565	439/1030	12877/34292	9.7e-05	4.01323
GCTGGA	56	2817	50/1030	2614/34292	9.84e-05	4.007
TCCAGC	56	2817	50/1030	2614/34292	9.84e-05	4.007
AAACTA	894	27251	599/1030	18174/34292	9.97e-05	4.0013
TAGTTT	894	27251	599/1030	18174/34292	9.97e-05	4.0013
AGCAGG	30	1846	29/1030	1749/34292	0.000104	3.98297
CCTGCT	30	1846	29/1030	1749/34292	0.000104	3.98297
AATGCT	205	8296	176/1030	7303/34292	0.000106	3.97469
AGCATT	205	8296	176/1030	7303/34292	0.000106	3.97469
CTTCAA	375	15613	317/1030	12236/34292	0.000108	3.96658
TTGAAG	375	15613	317/1030	12236/34292	0.000108	3.96658
AATACT	524	14668	398/1030	11565/34292	0.00011	3.95861
AGTATT	524	14668	398/1030	11565/34292	0.00011	3.95861
ATTAAC	585	16878	436/1030	12798/34292	0.00011	3.95861
CATGTA	401	10916	304/1030	8557/34292	0.00011	3.95861
GTTAAT	585	16878	436/1030	12798/34292	0.00011	3.95861
TACATG	401	10916	304/1030	8557/34292	0.00011	3.95861
GAACCC	75	3567	67/1030	3266/34292	0.000117	3.93181
GGGTTC	75	3567	67/1030	3266/34292	0.000117	3.93181
TCAGCA	104	4795	95/1030	4330/34292	0.000119	3.92445
TGCTGA	104	4795	95/1030	4330/34292	0.000119	3.92445
AAAGCT	323	14199	268/1030	10522/34292	0.000124	3.90658
AGCTTT	323	14199	268/1030	10522/34292	0.000124	3.90658
GACGGA	53	2785	49/1030	2551/34292	0.000129	3.88941
TCCGTC	53	2785	49/1030	2551/34292	0.000129	3.88941
ACTCTG	111	5205	105/1030	4689/34292	0.000135	3.86967
AGCAGA	131	6182	124/1030	5390/34292	0.000135	3.86967
CAGAGT	111	5205	105/1030	4689/34292	0.000135	3.86967
CCAGAG	66	3339	63/1030	3097/34292	0.000135	3.86967
CTCTGG	66	3339	63/1030	3097/34292	0.000135	3.86967
TCTGCT	131	6182	124/1030	5390/34292	0.000135	3.86967
AGCTCG	54	2574	43/1030	2306/34292	0.000136	3.86646
ATTAAG	575	16537	431/1030	12669/34292	0.000136	3.86646
CGAGCT	54	2574	43/1030	2306/34292	0.000136	3.86646
CTTAAT	575	16537	431/1030	12669/34292	0.000136	3.86646
AAGCTT	326	14354	150/1030	6335/34292	0.000137	3.86328
AGGATC	109	4868	95/1030	4311/34292	0.000141	3.85078
GATCCT	109	4868	95/1030	4311/34292	0.000141	3.85078
AATAGT	612	17245	441/1030	13002/34292	0.000142	3.84771
ACTATT	612	17245	441/1030	13002/34292	0.000142	3.84771
GAACAA	405	15940	325/1030	12464/34292	0.000144	3.84164
TTGTTC	405	15940	325/1030	12464/34292	0.000144	3.84164
TTTAAA	1758	56332	584/1030	17738/34292	0.00015	3.82391
GTAAAC	380	10536	315/1030	8950/34292	0.000151	3.82102
GTTTAC	380	10536	315/1030	8950/34292	0.000151	3.82102
ACATGT	534	14368	229/1030	6254/34292	0.000159	3.7986
CTCTCC	141	6566	129/1030	5553/34292	0.000159	3.7986
GGAGAG	141	6566	129/1030	5553/34292	0.000159	3.7986
AGCTGA	132	5840	116/1030	5076/34292	0.00016	3.79588
TCAGCT	132	5840	116/1030	5076/34292	0.00016	3.79588
ACATTA	595	17908	452/1030	13384/34292	0.000163	3.78781
TAATGT	595	17908	452/1030	13384/34292	0.000163	3.78781
AAACCG	232	9968	176/1030	7245/34292	0.000164	3.78516
CGGTTT	232	9968	176/1030	7245/34292	0.000164	3.78516
GATTCA	327	13347	278/1030	10823/34292	0.000166	3.77989
TGAATC	327	13347	278/1030	10823/34292	0.000166	3.77989
GATTCC	147	6397	133/1030	5687/34292	0.000175	3.75696
GGAATC	147	6397	133/1030	5687/34292	0.000175	3.75696
AAAAAA	5676	175835	886/1030	28218/34292	0.000192	3.7167
ATACGA	252	6589	214/1030	5812/34292	0.000192	3.7167
TCGTAT	252	6589	214/1030	5812/34292	0.000192	3.7167
TTTTTT	5676	175835	886/1030	28218/34292	0.000192	3.7167
CGTAAA	272	7337	232/1030	6375/34292	0.000199	3.70115
TTTACG	272	7337	232/1030	6375/34292	0.000199	3.70115
ATGTCA	392	10860	315/1030	8993/34292	0.000203	3.6925
TGACAT	392	10860	315/1030	8993/34292	0.000203	3.6925
ACACAG	112	4942	101/1030	4492/34292	0.000206	3.68613
CTGTGT	112	4942	101/1030	4492/34292	0.000206	3.68613
CCACCA	166	7031	136/1030	5773/34292	0.00021	3.67778
TGGTGG	166	7031	136/1030	5773/34292	0.00021	3.67778
CTCCAG	56	2787	51/1030	2587/34292	0.000212	3.67366
CTGGAG	56	2787	51/1030	2587/34292	0.000212	3.67366
CTATTA	424	12448	348/1030	10059/34292	0.000218	3.66154
TAATAG	424	12448	348/1030	10059/34292	0.000218	3.66154
AACTTA	597	17577	451/1030	13407/34292	0.000228	3.64207
TAAGTT	597	17577	451/1030	13407/34292	0.000228	3.64207
AAGATG	357	14059	292/1030	11250/34292	0.000236	3.62709
CATCTT	357	14059	292/1030	11250/34292	0.000236	3.62709
AAAATT	2033	64653	832/1030	26321/34292	0.000241	3.61798
AATTTT	2033	64653	832/1030	26321/34292	0.000241	3.61798
AGTAAT	546	15904	418/1030	12340/34292	0.000243	3.61439
ATTACT	546	15904	418/1030	12340/34292	0.000243	3.61439
CAAGCC	86	3984	79/1030	3650/34292	0.000245	3.61083
CCCAGA	45	2338	41/1030	2177/34292	0.000245	3.61083
GGCTTG	86	3984	79/1030	3650/34292	0.000245	3.61083
TCTGGG	45	2338	41/1030	2177/34292	0.000245	3.61083
CAAACC	300	12174	248/1030	9719/34292	0.000248	3.60555
GGTTTG	300	12174	248/1030	9719/34292	0.000248	3.60555
TAGGCA	142	3518	130/1030	3289/34292	0.00025	3.60206
TGCCTA	142	3518	130/1030	3289/34292	0.00025	3.60206
AAGCCC	152	6656	124/1030	5313/34292	0.000253	3.59688
GGGCTT	152	6656	124/1030	5313/34292	0.000253	3.59688
TCTCAA	455	16883	342/1030	12951/34292	0.000254	3.59517
TTGAGA	455	16883	342/1030	12951/34292	0.000254	3.59517
GAGGCA	65	3172	61/1030	2953/34292	0.000272	3.56543
TGCCTC	65	3172	61/1030	2953/34292	0.000272	3.56543
ACAGAT	219	8635	184/1030	7456/34292	0.000275	3.56067
ATCTGT	219	8635	184/1030	7456/34292	0.000275	3.56067
TCAGGA	84	4065	81/1030	3712/34292	0.000277	3.55752
TCCTGA	84	4065	81/1030	3712/34292	0.000277	3.55752
TACACA	425	12063	341/1030	9875/34292	0.000282	3.54975
TGTGTA	425	12063	341/1030	9875/34292	0.000282	3.54975
TAGATA	527	15418	401/1030	11814/34292	0.000285	3.54516
TATCTA	527	15418	401/1030	11814/34292	0.000285	3.54516
CCAAAG	237	10021	216/1030	8578/34292	0.000287	3.54212
CTTTGG	237	10021	216/1030	8578/34292	0.000287	3.54212
AGCATG	177	4698	161/1030	4238/34292	0.000296	3.52871
CATGCT	177	4698	161/1030	4238/34292	0.000296	3.52871
AGAACC	155	6881	145/1030	6045/34292	0.000314	3.50307
AGGAAG	212	9021	183/1030	7401/34292	0.000314	3.50307
CTTCCT	212	9021	183/1030	7401/34292	0.000314	3.50307
GGTTCT	155	6881	145/1030	6045/34292	0.000314	3.50307
GATGGA	191	7793	165/1030	6760/34292	0.000317	3.49894
TCCATC	191	7793	165/1030	6760/34292	0.000317	3.49894
CCATGG	76	4204	37/1030	1991/34292	0.000332	3.47886
GATTGC	99	4407	92/1030	4100/34292	0.000341	3.46725
GCAATC	99	4407	92/1030	4100/34292	0.000341	3.46725
GACGTA	115	2773	106/1030	2610/34292	0.000344	3.46344
TACGTC	115	2773	106/1030	2610/34292	0.000344	3.46344
GGATCA	145	6259	132/1030	5563/34292	0.000346	3.46092
TGATCC	145	6259	132/1030	5563/34292	0.000346	3.46092
ACAAAG	458	17523	357/1030	13407/34292	0.000347	3.45967
CTTTGT	458	17523	357/1030	13407/34292	0.000347	3.45967
CCGGAC	20	1397	20/1030	1279/34292	0.000355	3.44977
GTCCGG	20	1397	20/1030	1279/34292	0.000355	3.44977
CCTTGA	126	5688	120/1030	5121/34292	0.000364	3.4389
TCAAGG	126	5688	120/1030	5121/34292	0.000364	3.4389
AACAGG	79	3455	69/1030	3229/34292	0.000366	3.43652
CCTGTT	79	3455	69/1030	3229/34292	0.000366	3.43652
AAGCAG	145	6229	129/1030	5446/34292	0.000368	3.43415
CTGCTT	145	6229	129/1030	5446/34292	0.000368	3.43415
CGTGGA	149	3688	131/1030	3359/34292	0.000376	3.42481
TCCACG	149	3688	131/1030	3359/34292	0.000376	3.42481
GCTATA	231	6219	201/1030	5495/34292	0.000379	3.42136
TATAGC	231	6219	201/1030	5495/34292	0.000379	3.42136
AGGGTA	82	3746	75/1030	3449/34292	0.000391	3.40782
TACCCT	82	3746	75/1030	3449/34292	0.000391	3.40782
GCAAGA	151	6587	139/1030	5798/34292	0.000394	3.4045
TCTTGC	151	6587	139/1030	5798/34292	0.000394	3.4045
CATGCG	82	1878	76/1030	1756/34292	0.000397	3.40121
CGCATG	82	1878	76/1030	1756/34292	0.000397	3.40121
CTGGGA	36	1968	34/1030	1854/34292	0.000402	3.39577
TCCCAG	36	1968	34/1030	1854/34292	0.000402	3.39577
GTATAA	489	14421	384/1030	11324/34292	0.000409	3.38828
TTATAC	489	14421	384/1030	11324/34292	0.000409	3.38828
AAACAG	359	14818	307/1030	11671/34292	0.000411	3.38616
ACTATG	264	7438	235/1030	6566/34292	0.000411	3.38616
CATAGT	264	7438	235/1030	6566/34292	0.000411	3.38616
CTGTTT	359	14818	307/1030	11671/34292	0.000411	3.38616
GGAGGA	139	6216	117/1030	4996/34292	0.000411	3.38616
TCCTCC	139	6216	117/1030	4996/34292	0.000411	3.38616
AACAAC	434	17720	337/1030	12690/34292	0.000425	3.37161
GTTGTT	434	17720	337/1030	12690/34292	0.000425	3.37161
AGCCCA	193	8126	143/1030	5931/34292	0.000426	3.37059
AGGACC	47	2419	45/1030	2288/34292	0.000426	3.37059
GGTCCT	47	2419	45/1030	2288/34292	0.000426	3.37059
TGGGCT	193	8126	143/1030	5931/34292	0.000426	3.37059
CGACAA	218	5725	188/1030	5114/34292	0.000447	3.34969
TTGTCG	218	5725	188/1030	5114/34292	0.000447	3.34969
CCAAAC	326	13280	275/1030	10550/34292	0.000463	3.33442
GTTTGG	326	13280	275/1030	10550/34292	0.000463	3.33442
ACATAC	314	8879	262/1030	7436/34292	0.000469	3.32883
GTATGT	314	8879	262/1030	7436/34292	0.000469	3.32883
GCAGGA	46	2256	41/1030	2121/34292	0.000472	3.32606
TCCTGC	46	2256	41/1030	2121/34292	0.000472	3.32606
AGGCCC	106	4917	89/1030	3948/34292	0.000483	3.31605
GGGCCT	106	4917	89/1030	3948/34292	0.000483	3.31605
CAACTG	111	4900	104/1030	4500/34292	0.000485	3.31426
CAGTTG	111	4900	104/1030	4500/34292	0.000485	3.31426
GGAAGA	291	11701	243/1030	9435/34292	0.000485	3.31426
TCTTCC	291	11701	243/1030	9435/34292	0.000485	3.31426
GCCACC	48	2262	40/1030	2076/34292	0.000501	3.30016
GGTGGC	48	2262	40/1030	2076/34292	0.000501	3.30016
GTGTAA	332	9383	281/1030	8055/34292	0.000521	3.28316
TTACAC	332	9383	281/1030	8055/34292	0.000521	3.28316
CACAGG	31	1766	31/1030	1711/34292	0.000523	3.2815
CCTGTG	31	1766	31/1030	1711/34292	0.000523	3.2815
CACTGA	116	4938	104/1030	4490/34292	0.000525	3.27984
TCAGTG	116	4938	104/1030	4490/34292	0.000525	3.27984
CGGCAG	17	1077	15/1030	1034/34292	0.000531	3.27491
CTGCCG	17	1077	15/1030	1034/34292	0.000531	3.27491
GATCAA	341	13426	268/1030	10284/34292	0.000533	3.27327
TTGATC	341	13426	268/1030	10284/34292	0.000533	3.27327
AGCTGG	72	3165	61/1030	2885/34292	0.000536	3.27084
CCAGCT	72	3165	61/1030	2885/34292	0.000536	3.27084
TCTGAA	317	12249	259/1030	9971/34292	0.00054	3.26761
TTCAGA	317	12249	259/1030	9971/34292	0.00054	3.26761
GAAGCA	203	8611	184/1030	7353/34292	0.000543	3.2652
TGCTTC	203	8611	184/1030	7353/34292	0.000543	3.2652
GAAGCC	97	4333	89/1030	3933/34292	0.000548	3.26122
GGCTTC	97	4333	89/1030	3933/34292	0.000548	3.26122
CATATG	414	11170	185/1030	5049/34292	0.000555	3.25571
CGGAGA	103	4737	89/1030	3931/34292	0.000557	3.25414
TCTCCG	103	4737	89/1030	3931/34292	0.000557	3.25414
AACGGT	124	5528	115/1030	4882/34292	0.000563	3.24949
ACCGTT	124	5528	115/1030	4882/34292	0.000563	3.24949
AACCCC	72	3446	71/1030	3255/34292	0.000581	3.23582
GGGGTT	72	3446	71/1030	3255/34292	0.000581	3.23582
AGCTCC	77	3676	71/1030	3251/34292	0.000603	3.21968
GGAGCT	77	3676	71/1030	3251/34292	0.000603	3.21968
AGGCTG	44	2238	42/1030	2137/34292	0.000614	3.21183
CAGCCT	44	2238	42/1030	2137/34292	0.000614	3.21183
GTTGAA	358	14063	299/1030	11324/34292	0.000615	3.21112
TTCAAC	358	14063	299/1030	11324/34292	0.000615	3.21112
ACCTGC	37	1964	35/1030	1857/34292	0.000631	3.19997
AGGAGC	62	3066	60/1030	2830/34292	0.000631	3.19997
GCAGGT	37	1964	35/1030	1857/34292	0.000631	3.19997
GCTCCT	62	3066	60/1030	2830/34292	0.000631	3.19997
CATACG	121	2963	110/1030	2785/34292	0.000639	3.1945
CGTATG	121	2963	110/1030	2785/34292	0.000639	3.1945
CGGGTC	31	1964	30/1030	1650/34292	0.000674	3.17134
GACCCG	31	1964	30/1030	1650/34292	0.000674	3.17134
ATCCTG	63	3011	60/1030	2823/34292	0.000675	3.1707
CAGGAT	63	3011	60/1030	2823/34292	0.000675	3.1707
AAAAAC	1422	45802	778/1030	24604/34292	0.000681	3.16685
GTTTTT	1422	45802	778/1030	24604/34292	0.000681	3.16685
ACACAC	363	10086	248/1030	7051/34292	0.000685	3.16431
GTGTGT	363	10086	248/1030	7051/34292	0.000685	3.16431
ACGTTG	175	4691	154/1030	4122/34292	0.00069	3.16115
CAACGT	175	4691	154/1030	4122/34292	0.00069	3.16115
GACGGC	32	1865	32/1030	1729/34292	0.00069	3.16115
GCCGTC	32	1865	32/1030	1729/34292	0.00069	3.16115
CTGAAA	346	13425	287/1030	10890/34292	0.000694	3.15864
TTTCAG	346	13425	287/1030	10890/34292	0.000694	3.15864
AAGCCT	124	5391	115/1030	4854/34292	0.000695	3.15802
AGGCTT	124	5391	115/1030	4854/34292	0.000695	3.15802
CTCCAA	237	9542	207/1030	8118/34292	0.000705	3.15181
TTGGAG	237	9542	207/1030	8118/34292	0.000705	3.15181
AATGAA	912	27150	590/1030	18229/34292	0.000734	3.1343
TTCATT	912	27150	590/1030	18229/34292	0.000734	3.1343
CTGTGA	116	4950	105/1030	4483/34292	0.000736	3.13312
TCACAG	116	4950	105/1030	4483/34292	0.000736	3.13312
ACCGGT	76	4378	37/1030	1923/34292	0.00074	3.13077
CTCCTC	151	6595	127/1030	5274/34292	0.000763	3.11748
GAGGAG	151	6595	127/1030	5274/34292	0.000763	3.11748
AGAGCC	76	3475	71/1030	3223/34292	0.000774	3.11126
GGCTCT	76	3475	71/1030	3223/34292	0.000774	3.11126
CAAGAG	207	8616	187/1030	7401/34292	0.000778	3.10902
CTCTTG	207	8616	187/1030	7401/34292	0.000778	3.10902
AAGCTC	171	7168	151/1030	6126/34292	0.000794	3.10018
GAGCTT	171	7168	151/1030	6126/34292	0.000794	3.10018
GAACCA	211	8909	192/1030	7572/34292	0.000799	3.09745
TGGTTC	211	8909	192/1030	7572/34292	0.000799	3.09745
ACTAGT	358	9024	154/1030	4140/34292	0.0008	3.09691
GCTTGA	144	6146	131/1030	5410/34292	0.000804	3.09474
TCAAGC	144	6146	131/1030	5410/34292	0.000804	3.09474
GCGAGC	16	1111	16/1030	1051/34292	0.00081	3.09151
GCTCGC	16	1111	16/1030	1051/34292	0.00081	3.09151
CAAAGA	532	19926	402/1030	14767/34292	0.000811	3.09098
TCTTTG	532	19926	402/1030	14767/34292	0.000811	3.09098
AACTGG	104	4569	97/1030	4177/34292	0.000821	3.08566
CCAGTT	104	4569	97/1030	4177/34292	0.000821	3.08566
GTGACA	238	6524	209/1030	5850/34292	0.000821	3.08566
TGTCAC	238	6524	209/1030	5850/34292	0.000821	3.08566
GCCAGA	45	2343	45/1030	2227/34292	0.000824	3.08407
TCTGGC	45	2343	45/1030	2227/34292	0.000824	3.08407
CAATGC	119	5144	110/1030	4649/34292	0.000828	3.08197
GCATTG	119	5144	110/1030	4649/34292	0.000828	3.08197
CGCTTA	96	2309	89/1030	2190/34292	0.000835	3.07831
TAAGCG	96	2309	89/1030	2190/34292	0.000835	3.07831
CCCTGC	15	999	14/1030	961/34292	0.00084	3.07572
GCAGGG	15	999	14/1030	961/34292	0.00084	3.07572
GCTGCA	66	3147	60/1030	2800/34292	0.00084	3.07572
TGCAGC	66	3147	60/1030	2800/34292	0.00084	3.07572
CGACAC	110	2704	100/1030	2515/34292	0.000844	3.07366
GTGTCG	110	2704	100/1030	2515/34292	0.000844	3.07366
CTGAGC	54	2567	49/1030	2378/34292	0.000856	3.06753
CTGGAC	41	2086	39/1030	1989/34292	0.000856	3.06753
GCTCAG	54	2567	49/1030	2378/34292	0.000856	3.06753
GTCCAG	41	2086	39/1030	1989/34292	0.000856	3.06753
ACCTCA	126	4949	106/1030	4499/34292	0.000859	3.06601
TGAGGT	126	4949	106/1030	4499/34292	0.000859	3.06601
CATACA	364	10462	295/1030	8585/34292	0.000862	3.06449
TGTATG	364	10462	295/1030	8585/34292	0.000862	3.06449
GGGGTA	69	1646	68/1030	1587/34292	0.000883	3.05404
TACCCC	69	1646	68/1030	1587/34292	0.000883	3.05404
TGAGCA	115	4850	104/1030	4422/34292	0.000887	3.05208
TGCTCA	115	4850	104/1030	4422/34292	0.000887	3.05208
AAGGCC	104	4541	88/1030	3836/34292	0.000896	3.04769
GGCCTT	104	4541	88/1030	3836/34292	0.000896	3.04769
AGAAAG	570	21174	407/1030	14913/34292	0.000904	3.04383
CTTTCT	570	21174	407/1030	14913/34292	0.000904	3.04383
AGTGTA	278	7633	234/1030	6652/34292	0.000907	3.04239
TACACT	278	7633	234/1030	6652/34292	0.000907	3.04239
AGAGCT	150	6434	133/1030	5464/34292	0.000908	3.04191
AGCTCT	150	6434	133/1030	5464/34292	0.000908	3.04191
ATCAAG	296	11471	248/1030	9497/34292	0.000911	3.04048
CTTGAT	296	11471	248/1030	9497/34292	0.000911	3.04048
CGAACC	98	4437	85/1030	3722/34292	0.000922	3.03527
GGTTCG	98	4437	85/1030	3722/34292	0.000922	3.03527
TAAGTA	451	12918	353/1030	10469/34292	0.000937	3.02826
TACTTA	451	12918	353/1030	10469/34292	0.000937	3.02826
AGATTG	299	11981	261/1030	9937/34292	0.000953	3.02091
CAATCT	299	11981	261/1030	9937/34292	0.000953	3.02091
CCGAGA	66	3167	64/1030	2937/34292	0.000954	3.02045
TCTCGG	66	3167	64/1030	2937/34292	0.000954	3.02045
AACCGA	197	8529	154/1030	6200/34292	0.000979	3.00922
TCGGTT	197	8529	154/1030	6200/34292	0.000979	3.00922
ATCATC	419	16163	311/1030	11643/34292	0.000991	3.00393
GATGAT	419	16163	311/1030	11643/34292	0.000991	3.00393
CAGGTA	56	2711	54/1030	2553/34292	0.00101	2.99568
TACCTG	56	2711	54/1030	2553/34292	0.00101	2.99568
CTCAGA	124	5423	115/1030	4799/34292	0.00103	2.98716
TCTGAG	124	5423	115/1030	4799/34292	0.00103	2.98716
CCTGGC	12	878	12/1030	858/34292	0.00105	2.97881
GCCAGG	12	878	12/1030	858/34292	0.00105	2.97881
CGCGTA	52	1191	50/1030	1094/34292	0.00106	2.97469
TACGCG	52	1191	50/1030	1094/34292	0.00106	2.97469
CGTAAC	135	3460	122/1030	3202/34292	0.0011	2.95861
GTTACG	135	3460	122/1030	3202/34292	0.0011	2.95861
AGGGAA	162	6747	149/1030	6003/34292	0.00111	2.95468
TTCCCT	162	6747	149/1030	6003/34292	0.00111	2.95468
GTTCAA	312	11933	261/1030	9907/34292	0.00112	2.95078
TTGAAC	312	11933	261/1030	9907/34292	0.00112	2.95078
AACCCG	64	3028	57/1030	2654/34292	0.00114	2.9431
CGGGTT	64	3028	57/1030	2654/34292	0.00114	2.9431
ATCCTC	154	6329	138/1030	5606/34292	0.00116	2.93554
CACATA	417	11517	323/1030	9540/34292	0.00116	2.93554
GAGGAT	154	6329	138/1030	5606/34292	0.00116	2.93554
TATGTG	417	11517	323/1030	9540/34292	0.00116	2.93554
AGTTCC	107	4729	102/1030	4312/34292	0.00117	2.93181
CTCAAA	448	16752	352/1030	13003/34292	0.00117	2.93181
GGAACT	107	4729	102/1030	4312/34292	0.00117	2.93181
TTTGAG	448	16752	352/1030	13003/34292	0.00117	2.93181
ACTTTG	373	14425	308/1030	11503/34292	0.0012	2.92082
CAAAGT	373	14425	308/1030	11503/34292	0.0012	2.92082
CACCTA	154	4119	141/1030	3791/34292	0.0012	2.92082
TAGGTG	154	4119	141/1030	3791/34292	0.0012	2.92082
ATCCAT	310	12046	259/1030	9822/34292	0.00121	2.91721
ATGGAT	310	12046	259/1030	9822/34292	0.00121	2.91721
CAGGAA	92	4168	89/1030	3834/34292	0.00121	2.91721
CATCAA	414	15909	337/1030	12488/34292	0.00121	2.91721
TTCCTG	92	4168	89/1030	3834/34292	0.00121	2.91721
TTGATG	414	15909	337/1030	12488/34292	0.00121	2.91721
AAAGCC	222	9131	198/1030	7707/34292	0.00123	2.91009
AGGAGG	99	4551	89/1030	3832/34292	0.00123	2.91009
CCTCCT	99	4551	89/1030	3832/34292	0.00123	2.91009
GGCTTT	222	9131	198/1030	7707/34292	0.00123	2.91009
AACCGG	124	6084	97/1030	4119/34292	0.00127	2.8962
CACAGA	131	5573	122/1030	5021/34292	0.00127	2.8962
CCGGTT	124	6084	97/1030	4119/34292	0.00127	2.8962
TCTGTG	131	5573	122/1030	5021/34292	0.00127	2.8962
ACCCAG	33	1762	32/1030	1675/34292	0.00131	2.88273
CTGGGT	33	1762	32/1030	1675/34292	0.00131	2.88273
AAATGC	346	10153	293/1030	8599/34292	0.00133	2.87615
ATCTAG	178	7568	158/1030	6292/34292	0.00133	2.87615
CTAGAT	178	7568	158/1030	6292/34292	0.00133	2.87615
GCATTT	346	10153	293/1030	8599/34292	0.00133	2.87615
CTCAGC	64	3125	63/1030	2861/34292	0.00134	2.8729
GCTGAG	64	3125	63/1030	2861/34292	0.00134	2.8729
CAGAGC	80	3573	74/1030	3268/34292	0.00136	2.86646
GCTCTG	80	3573	74/1030	3268/34292	0.00136	2.86646
CCCTCC	44	2138	41/1030	2023/34292	0.00137	2.86328
GGAGGG	44	2138	41/1030	2023/34292	0.00137	2.86328
AGTTAA	564	17036	419/1030	12697/34292	0.00138	2.86012
ATACGC	86	2094	81/1030	2000/34292	0.00138	2.86012
GCGTAT	86	2094	81/1030	2000/34292	0.00138	2.86012
TTAACT	564	17036	419/1030	12697/34292	0.00138	2.86012
ACCCGC	19	1201	19/1030	1142/34292	0.00139	2.85699
CCAGGA	35	1879	35/1030	1788/34292	0.00139	2.85699
GCGGGT	19	1201	19/1030	1142/34292	0.00139	2.85699
TAATGA	617	18530	455/1030	13882/34292	0.00139	2.85699
TCATTA	617	18530	455/1030	13882/34292	0.00139	2.85699
TCCTGG	35	1879	35/1030	1788/34292	0.00139	2.85699
GCGAAC	23	1358	23/1030	1307/34292	0.0014	2.85387
GTTCGC	23	1358	23/1030	1307/34292	0.0014	2.85387
AAATGT	920	27805	590/1030	18369/34292	0.00142	2.84771
ACATTT	920	27805	590/1030	18369/34292	0.00142	2.84771
AGGAGA	239	9980	213/1030	8203/34292	0.00142	2.84771
TCTCCT	239	9980	213/1030	8203/34292	0.00142	2.84771
CTGTTC	113	4850	105/1030	4392/34292	0.00143	2.84466
GAACAG	113	4850	105/1030	4392/34292	0.00143	2.84466
AAGGAG	207	8489	184/1030	7191/34292	0.00144	2.84164
CTCCTT	207	8489	184/1030	7191/34292	0.00144	2.84164
ACCACC	127	5054	100/1030	4210/34292	0.00145	2.83863
GGTGGT	127	5054	100/1030	4210/34292	0.00145	2.83863
TGTCAA	454	13373	363/1030	10881/34292	0.00146	2.83565
TTGACA	454	13373	363/1030	10881/34292	0.00146	2.83565
CCCTGA	40	2082	40/1030	1978/34292	0.00147	2.83268
CGTTCA	131	3491	124/1030	3296/34292	0.00147	2.83268
CTCGTA	131	3552	125/1030	3327/34292	0.00147	2.83268
TACGAG	131	3552	125/1030	3327/34292	0.00147	2.83268
TCAGGG	40	2082	40/1030	1978/34292	0.00147	2.83268
TGAACG	131	3491	124/1030	3296/34292	0.00147	2.83268
AAGCCG	50	2492	49/1030	2322/34292	0.00149	2.82681
CGGCTT	50	2492	49/1030	2322/34292	0.00149	2.82681
AGCTGC	69	3226	63/1030	2848/34292	0.0015	2.82391
GCAGCT	69	3226	63/1030	2848/34292	0.0015	2.82391
GCCTCA	63	2833	58/1030	2661/34292	0.0015	2.82391
TGAGGC	63	2833	58/1030	2661/34292	0.0015	2.82391
AGATTA	571	17912	447/1030	13646/34292	0.00158	2.80134
ATCCAA	444	16763	347/1030	12769/34292	0.00158	2.80134
TAATCT	571	17912	447/1030	13646/34292	0.00158	2.80134
TTGGAT	444	16763	347/1030	12769/34292	0.00158	2.80134
CTTACA	299	8903	264/1030	7701/34292	0.00159	2.7986
TGTAAG	299	8903	264/1030	7701/34292	0.00159	2.7986
CTGCAC	39	1985	38/1030	1891/34292	0.00162	2.79048
GTGCAG	39	1985	38/1030	1891/34292	0.00162	2.79048
CAGACA	127	5276	115/1030	4733/34292	0.00163	2.78781
TCCAGA	117	5095	111/1030	4589/34292	0.00163	2.78781
TCTGGA	117	5095	111/1030	4589/34292	0.00163	2.78781
TGTCTG	127	5276	115/1030	4733/34292	0.00163	2.78781
GAGATA	292	11229	246/1030	9315/34292	0.00164	2.78516
TATCTC	292	11229	246/1030	9315/34292	0.00164	2.78516
AATCCA	403	15151	322/1030	11909/34292	0.00167	2.77728
TCTCCA	266	10976	239/1030	9070/34292	0.00167	2.77728
TGGAGA	266	10976	239/1030	9070/34292	0.00167	2.77728
TGGATT	403	15151	322/1030	11909/34292	0.00167	2.77728
CTGAGA	153	6340	138/1030	5547/34292	0.00168	2.77469
TCTCAG	153	6340	138/1030	5547/34292	0.00168	2.77469
ATGAGG	118	4933	109/1030	4510/34292	0.00171	2.767
CCTCAT	118	4933	109/1030	4510/34292	0.00171	2.767
AATGGG	226	8994	190/1030	7366/34292	0.00174	2.75945
CCCATT	226	8994	190/1030	7366/34292	0.00174	2.75945
AGTCCG	29	1527	27/1030	1451/34292	0.00175	2.75696
CGGACT	29	1527	27/1030	1451/34292	0.00175	2.75696
CTCGGC	27	1557	27/1030	1451/34292	0.00175	2.75696
GCCGAG	27	1557	27/1030	1451/34292	0.00175	2.75696
ATCAGC	103	4538	99/1030	4145/34292	0.00178	2.74958
ATGAAA	1007	30684	634/1030	19896/34292	0.00178	2.74958
GCTGAT	103	4538	99/1030	4145/34292	0.00178	2.74958
TTTCAT	1007	30684	634/1030	19896/34292	0.00178	2.74958
ATTGTA	574	17489	436/1030	13313/34292	0.00179	2.74715
CGCCAA	60	2839	57/1030	2604/34292	0.00179	2.74715
TACAAT	574	17489	436/1030	13313/34292	0.00179	2.74715
TTGGCG	60	2839	57/1030	2604/34292	0.00179	2.74715
CGGCGA	52	2590	47/1030	2226/34292	0.0018	2.74473
TCGCCG	52	2590	47/1030	2226/34292	0.0018	2.74473
AGCCGA	51	2380	47/1030	2224/34292	0.00183	2.73755
TCGGCT	51	2380	47/1030	2224/34292	0.00183	2.73755
ACGAAA	401	12492	341/1030	10216/34292	0.00186	2.73049
AGCCAT	141	5867	130/1030	5247/34292	0.00186	2.73049
ATGGCT	141	5867	130/1030	5247/34292	0.00186	2.73049
CTACAG	75	3383	72/1030	3156/34292	0.00186	2.73049
CTGTAG	75	3383	72/1030	3156/34292	0.00186	2.73049
TTTCGT	401	12492	341/1030	10216/34292	0.00186	2.73049
ACCGAA	169	7111	134/1030	5388/34292	0.00187	2.72816
TTCGGT	169	7111	134/1030	5388/34292	0.00187	2.72816
GGTTTA	416	16090	320/1030	11812/34292	0.00191	2.71897
TAAACC	416	16090	320/1030	11812/34292	0.00191	2.71897
ACCTAA	339	9854	284/1030	8379/34292	0.00192	2.7167
CCTGCA	53	2407	47/1030	2219/34292	0.00192	2.7167
TGCAGG	53	2407	47/1030	2219/34292	0.00192	2.7167
TTAGGT	339	9854	284/1030	8379/34292	0.00192	2.7167
AAACAC	552	16853	427/1030	13035/34292	0.00194	2.7122
GTGTTT	552	16853	427/1030	13035/34292	0.00194	2.7122
AAAGAG	615	21855	434/1030	15649/34292	0.00196	2.70774
CAATCC	150	6067	136/1030	5451/34292	0.00196	2.70774
CTCTTT	615	21855	434/1030	15649/34292	0.00196	2.70774
GGATTG	150	6067	136/1030	5451/34292	0.00196	2.70774
CCCAAA	355	13708	291/1030	10816/34292	0.00199	2.70115
TTTGGG	355	13708	291/1030	10816/34292	0.00199	2.70115
CGAGTA	118	3197	112/1030	2968/34292	0.00201	2.6968
TACTCG	118	3197	112/1030	2968/34292	0.00201	2.6968
CAGAAG	184	7487	164/1030	6431/34292	0.00202	2.69465
CTTCTG	184	7487	164/1030	6431/34292	0.00202	2.69465
GGTTAC	107	4690	103/1030	4270/34292	0.00202	2.69465
GTAACC	107	4690	103/1030	4270/34292	0.00202	2.69465
AGGTCC	52	2404	49/1030	2289/34292	0.00203	2.6925
CTCCCA	90	3860	84/1030	3583/34292	0.00203	2.6925
GGACCT	52	2404	49/1030	2289/34292	0.00203	2.6925
TGGGAG	90	3860	84/1030	3583/34292	0.00203	2.6925
ATATTC	614	18682	442/1030	13546/34292	0.00209	2.67985
CGTGAC	110	2822	100/1030	2608/34292	0.00209	2.67985
GAATAT	614	18682	442/1030	13546/34292	0.00209	2.67985
GTCACG	110	2822	100/1030	2608/34292	0.00209	2.67985
CTTCTC	356	14868	298/1030	11039/34292	0.00213	2.67162
GAGAAG	356	14868	298/1030	11039/34292	0.00213	2.67162
GGCCCA	199	8386	142/1030	5644/34292	0.00219	2.65956
TGGGCC	199	8386	142/1030	5644/34292	0.00219	2.65956
CTTGGA	192	7506	169/1030	6588/34292	0.00222	2.65365
TCCAAG	192	7506	169/1030	6588/34292	0.00222	2.65365
AGCACG	70	1645	65/1030	1575/34292	0.00226	2.64589
AGCGGC	22	1263	21/1030	1188/34292	0.00226	2.64589
CGTGCT	70	1645	65/1030	1575/34292	0.00226	2.64589
GCCGCT	22	1263	21/1030	1188/34292	0.00226	2.64589
ACGAGC	55	2416	48/1030	2239/34292	0.00227	2.64397
GCTCGT	55	2416	48/1030	2239/34292	0.00227	2.64397
ATCGCC	48	2238	44/1030	2086/34292	0.0023	2.63827
GGCGAT	48	2238	44/1030	2086/34292	0.0023	2.63827
AGCAGC	86	3759	75/1030	3238/34292	0.00231	2.63639
ATCGTA	212	5691	181/1030	5129/34292	0.00231	2.63639
GCTGCT	86	3759	75/1030	3238/34292	0.00231	2.63639
TACGAT	212	5691	181/1030	5129/34292	0.00231	2.63639
ACCCTA	163	6726	143/1030	5669/34292	0.00232	2.63451
ATGGAA	374	13610	297/1030	10986/34292	0.00232	2.63451
TAGGGT	163	6726	143/1030	5669/34292	0.00232	2.63451
TTCCAT	374	13610	297/1030	10986/34292	0.00232	2.63451
CTGGAA	118	4791	107/1030	4392/34292	0.00233	2.63264
TTCCAG	118	4791	107/1030	4392/34292	0.00233	2.63264
TCCTCA	162	6710	150/1030	5913/34292	0.00235	2.62893
TGAGGA	162	6710	150/1030	5913/34292	0.00235	2.62893
ATGATC	306	10968	228/1030	8619/34292	0.00238	2.62342
GAATCA	344	13613	297/1030	10980/34292	0.00238	2.62342
GATCAT	306	10968	228/1030	8619/34292	0.00238	2.62342
TGATTC	344	13613	297/1030	10980/34292	0.00238	2.62342
GCCAAC	77	3333	72/1030	3123/34292	0.0024	2.61979
GTTGGC	77	3333	72/1030	3123/34292	0.0024	2.61979
ATTTTG	1244	41161	728/1030	23145/34292	0.00241	2.61798
CAAAAT	1244	41161	728/1030	23145/34292	0.00241	2.61798
AGATGG	179	7422	168/1030	6537/34292	0.00243	2.61439
CCATCT	179	7422	168/1030	6537/34292	0.00243	2.61439
AGATCG	102	4140	89/1030	3739/34292	0.00244	2.61261
CCAGGC	17	1022	16/1030	976/34292	0.00244	2.61261
CGATCT	102	4140	89/1030	3739/34292	0.00244	2.61261
GCCTGG	17	1022	16/1030	976/34292	0.00244	2.61261
GAGGAA	270	10635	229/1030	8648/34292	0.00245	2.61083
TTCCTC	270	10635	229/1030	8648/34292	0.00245	2.61083
ACTGTG	98	4126	91/1030	3809/34292	0.00247	2.6073
ATAATG	593	17980	440/1030	13519/34292	0.00247	2.6073
CACAGT	98	4126	91/1030	3809/34292	0.00247	2.6073
CATTAT	593	17980	440/1030	13519/34292	0.00247	2.6073
AGAGAC	254	9670	213/1030	8094/34292	0.00248	2.60555
CCAGCA	48	2286	46/1030	2154/34292	0.00248	2.60555
CCCAGC	18	1106	18/1030	1058/34292	0.00248	2.60555
GCTGGG	18	1106	18/1030	1058/34292	0.00248	2.60555
GTCTCT	254	9670	213/1030	8094/34292	0.00248	2.60555
TGCTGG	48	2286	46/1030	2154/34292	0.00248	2.60555
ACTGAG	102	4249	94/1030	3916/34292	0.00249	2.6038
CTCAGT	102	4249	94/1030	3916/34292	0.00249	2.6038
AGCCGG	26	1465	25/1030	1341/34292	0.0025	2.60206
CCGGCT	26	1465	25/1030	1341/34292	0.0025	2.60206
CTGCGA	37	1836	35/1030	1733/34292	0.0025	2.60206
TCGCAG	37	1836	35/1030	1733/34292	0.0025	2.60206
CAGGGA	39	1977	39/1030	1885/34292	0.00255	2.59346
GAATCC	162	6559	148/1030	5828/34292	0.00255	2.59346
GGATTC	162	6559	148/1030	5828/34292	0.00255	2.59346
TCCCTG	39	1977	39/1030	1885/34292	0.00255	2.59346
GAAGGA	218	8843	192/1030	7361/34292	0.00256	2.59176
TCCTTC	218	8843	192/1030	7361/34292	0.00256	2.59176
ACGAAT	282	8205	245/1030	7184/34292	0.00258	2.58838
ATTCGT	282	8205	245/1030	7184/34292	0.00258	2.58838
AGCTAT	249	7174	209/1030	6038/34292	0.00263	2.58004
ATAGCT	249	7174	209/1030	6038/34292	0.00263	2.58004
AACATG	445	13721	343/1030	10362/34292	0.00269	2.57025
CATGTT	445	13721	343/1030	10362/34292	0.00269	2.57025
AGAAAA	1660	54978	827/1030	26561/34292	0.0027	2.56864
CCCAGG	13	838	12/1030	799/34292	0.0027	2.56864
CCTGGG	13	838	12/1030	799/34292	0.0027	2.56864
CTAATA	501	14841	382/1030	11636/34292	0.0027	2.56864
TATTAG	501	14841	382/1030	11636/34292	0.0027	2.56864
TTTTCT	1660	54978	827/1030	26561/34292	0.0027	2.56864
GTAGTA	279	7754	221/1030	6427/34292	0.00273	2.56384
TACTAC	279	7754	221/1030	6427/34292	0.00273	2.56384
GTCATA	264	7477	226/1030	6588/34292	0.00275	2.56067
TATGAC	264	7477	226/1030	6588/34292	0.00275	2.56067
ACTAGA	222	8713	198/1030	7552/34292	0.00278	2.55596
AGCCTA	87	3664	80/1030	3395/34292	0.00278	2.55596
TAGGCT	87	3664	80/1030	3395/34292	0.00278	2.55596
TCTAGT	222	8713	198/1030	7552/34292	0.00278	2.55596
CTGCTC	65	2918	61/1030	2700/34292	0.00279	2.5544
GAGCAG	65	2918	61/1030	2700/34292	0.00279	2.5544
ACTGTA	257	7342	220/1030	6400/34292	0.0028	2.55284
TACAGT	257	7342	220/1030	6400/34292	0.0028	2.55284
TACGGA	110	3012	106/1030	2825/34292	0.00281	2.55129
TCCGTA	110	3012	106/1030	2825/34292	0.00281	2.55129
TTATAA	1196	37274	442/1030	13619/34292	0.00283	2.54821
TCCAAA	597	21687	438/1030	15690/34292	0.00286	2.54363
TTTGGA	597	21687	438/1030	15690/34292	0.00286	2.54363
CCGCGC	4	443	4/1030	428/34292	0.00287	2.54212
GCACAC	101	2556	93/1030	2432/34292	0.00287	2.54212
GCGCGG	4	443	4/1030	428/34292	0.00287	2.54212
GTGTGC	101	2556	93/1030	2432/34292	0.00287	2.54212
ACATTG	369	11300	313/1030	9403/34292	0.0029	2.5376
CAATGT	369	11300	313/1030	9403/34292	0.0029	2.5376
AATTAC	595	18197	437/1030	13461/34292	0.00291	2.53611
GTAATT	595	18197	437/1030	13461/34292	0.00291	2.53611
GCATCA	136	5620	126/1030	5029/34292	0.00294	2.53165
TGATGC	136	5620	126/1030	5029/34292	0.00294	2.53165
ATCACA	358	13270	291/1030	10726/34292	0.00295	2.53018
TGTGAT	358	13270	291/1030	10726/34292	0.00295	2.53018
AGCCTC	75	3176	68/1030	2949/34292	0.00297	2.52724
ATGACA	364	10811	301/1030	9019/34292	0.00297	2.52724
GAGGCT	75	3176	68/1030	2949/34292	0.00297	2.52724
TGTCAT	364	10811	301/1030	9019/34292	0.00297	2.52724
GTGTTA	314	9203	265/1030	7856/34292	0.00298	2.52578
TAACAC	314	9203	265/1030	7856/34292	0.00298	2.52578
CGCCGA	28	1556	28/1030	1444/34292	0.00299	2.52433
TCGGCG	28	1556	28/1030	1444/34292	0.00299	2.52433
CAGCAG	59	2844	55/1030	2469/34292	0.003	2.52288
CTGCTG	59	2844	55/1030	2469/34292	0.003	2.52288
GGACAA	236	6714	206/1030	5966/34292	0.003	2.52288
TTGTCC	236	6714	206/1030	5966/34292	0.003	2.52288
ACCGGA	103	4551	92/1030	3816/34292	0.00301	2.52143
GTGGAA	279	8044	240/1030	7054/34292	0.00301	2.52143
TCCGGT	103	4551	92/1030	3816/34292	0.00301	2.52143
TTCCAC	279	8044	240/1030	7054/34292	0.00301	2.52143
GCCGGA	42	2131	40/1030	1904/34292	0.00307	2.51286
TCCGGC	42	2131	40/1030	1904/34292	0.00307	2.51286
AACCCT	214	8744	186/1030	7116/34292	0.00308	2.51145
AGGGTT	214	8744	186/1030	7116/34292	0.00308	2.51145
AGAATG	268	10322	233/1030	8735/34292	0.00309	2.51004
CATTCT	268	10322	233/1030	8735/34292	0.00309	2.51004
CGAGAA	163	6664	148/1030	5792/34292	0.00311	2.50724
TTCTCG	163	6664	148/1030	5792/34292	0.00311	2.50724
ACGGCG	41	2022	37/1030	1786/34292	0.00318	2.49757
CGCCGT	41	2022	37/1030	1786/34292	0.00318	2.49757
ACCAGA	152	6315	143/1030	5612/34292	0.00319	2.49621
TCTGGT	152	6315	143/1030	5612/34292	0.00319	2.49621
CCAAGC	91	3791	83/1030	3482/34292	0.00323	2.4908
GCTTGG	91	3791	83/1030	3482/34292	0.00323	2.4908
AGCAAT	233	8959	205/1030	7761/34292	0.00326	2.48678
ATTGCT	233	8959	205/1030	7761/34292	0.00326	2.48678
AGGCGA	40	1928	38/1030	1821/34292	0.00328	2.48413
GGAACC	78	3432	74/1030	3154/34292	0.00328	2.48413
GGTTCC	78	3432	74/1030	3154/34292	0.00328	2.48413
TCGCCT	40	1928	38/1030	1821/34292	0.00328	2.48413
AAGGCT	117	4895	111/1030	4479/34292	0.0033	2.48149
AGCCTT	117	4895	111/1030	4479/34292	0.0033	2.48149
ACAGGT	69	3037	66/1030	2860/34292	0.00335	2.47496
ACCTGT	69	3037	66/1030	2860/34292	0.00335	2.47496
AGAAAC	543	20169	413/1030	14808/34292	0.0034	2.46852
GATTAA	578	17683	429/1030	13237/34292	0.0034	2.46852
GTTTCT	543	20169	413/1030	14808/34292	0.0034	2.46852
TTAATC	578	17683	429/1030	13237/34292	0.0034	2.46852
CCCCGG	6	529	6/1030	516/34292	0.00343	2.46471
CCGGGG	6	529	6/1030	516/34292	0.00343	2.46471
ACTCAG	89	3846	86/1030	3579/34292	0.00348	2.45842
CTGAGT	89	3846	86/1030	3579/34292	0.00348	2.45842
CCTGCC	19	1121	19/1030	1072/34292	0.00352	2.45346
GGCAGG	19	1121	19/1030	1072/34292	0.00352	2.45346
GCTCCA	82	3542	77/1030	3252/34292	0.00354	2.451
TGGAGC	82	3542	77/1030	3252/34292	0.00354	2.451
CTGCTA	73	3281	72/1030	3070/34292	0.00357	2.44733
GCCCAA	199	8239	161/1030	6219/34292	0.00357	2.44733
TAGCAG	73	3281	72/1030	3070/34292	0.00357	2.44733
TTGGGC	199	8239	161/1030	6219/34292	0.00357	2.44733
AAACAT	975	30863	623/1030	19701/34292	0.0036	2.4437
ACAAGC	151	6106	139/1030	5450/34292	0.0036	2.4437
ATGTTT	975	30863	623/1030	19701/34292	0.0036	2.4437
GCTTGT	151	6106	139/1030	5450/34292	0.0036	2.4437
ACCTGA	104	4286	96/1030	3931/34292	0.00361	2.44249
TCAGGT	104	4286	96/1030	3931/34292	0.00361	2.44249
AGCTTG	161	6599	143/1030	5589/34292	0.00362	2.44129
CAAGCT	161	6599	143/1030	5589/34292	0.00362	2.44129
CGAATA	228	6579	199/1030	5779/34292	0.00364	2.4389
TATTCG	228	6579	199/1030	5779/34292	0.00364	2.4389
AGCAAG	162	6435	144/1030	5621/34292	0.00367	2.43533
CTTGCT	162	6435	144/1030	5621/34292	0.00367	2.43533
CAGACC	54	2523	53/1030	2370/34292	0.00369	2.43297
GGTCTG	54	2523	53/1030	2370/34292	0.00369	2.43297
GTTATA	506	14947	374/1030	11452/34292	0.00371	2.43063
TATAAC	506	14947	374/1030	11452/34292	0.00371	2.43063
GAGCTC	80	3796	37/1030	1770/34292	0.00372	2.42946
ATTGAC	327	10196	288/1030	8651/34292	0.00377	2.42366
GTCAAT	327	10196	288/1030	8651/34292	0.00377	2.42366
ATGTGG	260	7634	229/1030	6747/34292	0.00378	2.42251
ATTTTC	1128	34958	668/1030	21226/34292	0.00378	2.42251
CCACAT	260	7634	229/1030	6747/34292	0.00378	2.42251
GAAAAT	1128	34958	668/1030	21226/34292	0.00378	2.42251
CAGGAC	32	1642	32/1030	1577/34292	0.00379	2.42136
GTCCTG	32	1642	32/1030	1577/34292	0.00379	2.42136
CTTTGA	431	16231	353/1030	12759/34292	0.00384	2.41567
GGGATA	129	3552	121/1030	3329/34292	0.00384	2.41567
TATCCC	129	3552	121/1030	3329/34292	0.00384	2.41567
TCAAAG	431	16231	353/1030	12759/34292	0.00384	2.41567
GATGAC	151	5718	131/1030	5157/34292	0.00385	2.41454
GTCATC	151	5718	131/1030	5157/34292	0.00385	2.41454
GAGCAA	164	6748	154/1030	5960/34292	0.00386	2.41341
TTGCTC	164	6748	154/1030	5960/34292	0.00386	2.41341
AGACGG	56	2516	53/1030	2363/34292	0.00391	2.40782
CCGTCT	56	2516	53/1030	2363/34292	0.00391	2.40782
AACGAA	417	12380	333/1030	10126/34292	0.00394	2.4045
TTCGTT	417	12380	333/1030	10126/34292	0.00394	2.4045
GCGCCA	21	1205	20/1030	1102/34292	0.004	2.39794
GGTTAA	298	10759	237/1030	8813/34292	0.004	2.39794
TGGCGC	21	1205	20/1030	1102/34292	0.004	2.39794
TTAACC	298	10759	237/1030	8813/34292	0.004	2.39794
AGAGAT	453	17393	367/1030	13216/34292	0.00405	2.39254
ATCTCT	453	17393	367/1030	13216/34292	0.00405	2.39254
AGACGA	164	6395	144/1030	5601/34292	0.00408	2.38934
TCGTCT	164	6395	144/1030	5601/34292	0.00408	2.38934
GTTCCA	160	6252	144/1030	5599/34292	0.00412	2.3851
TGGAAC	160	6252	144/1030	5599/34292	0.00412	2.3851
AAACAA	1631	52692	805/1030	25897/34292	0.00413	2.38405
AATGGA	369	13975	310/1030	11287/34292	0.00413	2.38405
TCCATT	369	13975	310/1030	11287/34292	0.00413	2.38405
TTGTTT	1631	52692	805/1030	25897/34292	0.00413	2.38405
CACCAG	66	2994	64/1030	2759/34292	0.00414	2.383
CTGGTG	66	2994	64/1030	2759/34292	0.00414	2.383
ATGGCC	74	3328	68/1030	2904/34292	0.00415	2.38195
GGCCAT	74	3328	68/1030	2904/34292	0.00415	2.38195
ACTACG	106	2786	98/1030	2629/34292	0.00416	2.38091
CGTAGT	106	2786	98/1030	2629/34292	0.00416	2.38091
GAGTGA	178	6790	154/1030	5945/34292	0.00417	2.37986
GTACGA	114	2944	100/1030	2691/34292	0.00417	2.37986
TCACTC	178	6790	154/1030	5945/34292	0.00417	2.37986
TCGTAC	114	2944	100/1030	2691/34292	0.00417	2.37986
CAAGTG	258	7141	213/1030	6255/34292	0.0042	2.37675
CACTTG	258	7141	213/1030	6255/34292	0.0042	2.37675
ATACGG	100	2701	95/1030	2539/34292	0.00422	2.37469
CCGTAT	100	2701	95/1030	2539/34292	0.00422	2.37469
GCGTTA	90	2383	86/1030	2264/34292	0.00422	2.37469
TAACGC	90	2383	86/1030	2264/34292	0.00422	2.37469
AAACCC	322	12606	266/1030	9788/34292	0.00423	2.37366
ATCTCC	207	8187	185/1030	7015/34292	0.00423	2.37366
GGAGAT	207	8187	185/1030	7015/34292	0.00423	2.37366
GGGTTT	322	12606	266/1030	9788/34292	0.00423	2.37366
TTGAAA	1024	33271	655/1030	20819/34292	0.00423	2.37366
TTTCAA	1024	33271	655/1030	20819/34292	0.00423	2.37366
ATATCG	198	5654	173/1030	4981/34292	0.00426	2.37059
CGATAT	198	5654	173/1030	4981/34292	0.00426	2.37059
CCGGAA	83	3538	73/1030	3081/34292	0.00427	2.36957
TTCCGG	83	3538	73/1030	3081/34292	0.00427	2.36957
ATTCTG	220	8527	197/1030	7426/34292	0.00428	2.36856
CAGAAT	220	8527	197/1030	7426/34292	0.00428	2.36856
CGTCGC	30	1603	30/1030	1488/34292	0.00429	2.36754
GCGACG	30	1603	30/1030	1488/34292	0.00429	2.36754
CAGTTC	100	4219	96/1030	3903/34292	0.0043	2.36653
GAACTG	100	4219	96/1030	3903/34292	0.0043	2.36653
CAAGCA	164	6399	145/1030	5625/34292	0.00431	2.36552
GCTCAA	147	5886	134/1030	5241/34292	0.00431	2.36552
TGCTTG	164	6399	145/1030	5625/34292	0.00431	2.36552
TTGAGC	147	5886	134/1030	5241/34292	0.00431	2.36552
CATGAC	200	5728	174/1030	5015/34292	0.00432	2.36452
GTCATG	200	5728	174/1030	5015/34292	0.00432	2.36452
AATCCT	256	9728	223/1030	8315/34292	0.00433	2.36351
AGGATT	256	9728	223/1030	8315/34292	0.00433	2.36351
GCGATA	82	2183	80/1030	2086/34292	0.00437	2.35952
TATCGC	82	2183	80/1030	2086/34292	0.00437	2.35952
GATCCA	192	7694	167/1030	6384/34292	0.00441	2.35556
TGGATC	192	7694	167/1030	6384/34292	0.00441	2.35556
AAAACT	1087	34820	670/1030	21336/34292	0.00443	2.3536
AGTTTT	1087	34820	670/1030	21336/34292	0.00443	2.3536
GTTCGA	130	5074	113/1030	4498/34292	0.00446	2.35067
TCGAAC	130	5074	113/1030	4498/34292	0.00446	2.35067
ACAGAC	93	4081	92/1030	3751/34292	0.00457	2.34008
GTCTGT	93	4081	92/1030	3751/34292	0.00457	2.34008
TCTACA	323	9880	280/1030	8437/34292	0.00458	2.33913
TGTAGA	323	9880	280/1030	8437/34292	0.00458	2.33913
ATGGGC	184	7751	146/1030	5647/34292	0.0046	2.33724
GCCCAT	184	7751	146/1030	5647/34292	0.0046	2.33724
AAGTTC	253	9655	223/1030	8300/34292	0.00462	2.33536
GAACTT	253	9655	223/1030	8300/34292	0.00462	2.33536
AAGTCT	266	10353	233/1030	8639/34292	0.00467	2.33068
AGACTT	266	10353	233/1030	8639/34292	0.00467	2.33068
ATGAAG	363	13395	297/1030	10815/34292	0.00467	2.33068
CTTCAT	363	13395	297/1030	10815/34292	0.00467	2.33068
CGTAGA	132	3627	122/1030	3389/34292	0.00468	2.32975
TCTACG	132	3627	122/1030	3389/34292	0.00468	2.32975
AGCCAG	48	2263	47/1030	2119/34292	0.00469	2.32883
CTGGCT	48	2263	47/1030	2119/34292	0.00469	2.32883
AACAGT	242	9000	208/1030	7782/34292	0.0047	2.3279
ACTGTT	242	9000	208/1030	7782/34292	0.0047	2.3279
ACTTAC	242	7059	213/1030	6278/34292	0.0047	2.3279
GTAAGT	242	7059	213/1030	6278/34292	0.0047	2.3279
AAGCCA	201	7908	182/1030	6887/34292	0.00473	2.32514
TGGCTT	201	7908	182/1030	6887/34292	0.00473	2.32514
ATCTAC	277	8220	241/1030	7182/34292	0.00474	2.32422
GTAGAT	277	8220	241/1030	7182/34292	0.00474	2.32422
AATGCA	358	10687	282/1030	8511/34292	0.00475	2.32331
ATCAGA	303	11581	258/1030	9487/34292	0.00475	2.32331
CGTTAA	231	6648	194/1030	5671/34292	0.00475	2.32331
TCTGAT	303	11581	258/1030	9487/34292	0.00475	2.32331
TGCATT	358	10687	282/1030	8511/34292	0.00475	2.32331
TTAACG	231	6648	194/1030	5671/34292	0.00475	2.32331
GGGAAA	236	9019	208/1030	7779/34292	0.00476	2.32239
TTTCCC	236	9019	208/1030	7779/34292	0.00476	2.32239
ATTTGC	309	11776	266/1030	9757/34292	0.00478	2.32057
GCAAAT	309	11776	266/1030	9757/34292	0.00478	2.32057
GGGGAA	100	3906	88/1030	3601/34292	0.00479	2.31966
TTCCCC	100	3906	88/1030	3601/34292	0.00479	2.31966
CGTGAA	180	5003	158/1030	4531/34292	0.00492	2.30803
TCAACA	434	15893	346/1030	12455/34292	0.00492	2.30803
TGTTGA	434	15893	346/1030	12455/34292	0.00492	2.30803
TTCACG	180	5003	158/1030	4531/34292	0.00492	2.30803
CGGAAA	163	6046	137/1030	5320/34292	0.00493	2.30715
TTTCCG	163	6046	137/1030	5320/34292	0.00493	2.30715
AAATGG	448	16788	359/1030	12891/34292	0.00495	2.30539
CCATTT	448	16788	359/1030	12891/34292	0.00495	2.30539
GGGTTA	122	4785	109/1030	4339/34292	0.00495	2.30539
TAACCC	122	4785	109/1030	4339/34292	0.00495	2.30539
CTAAAC	375	13431	295/1030	10731/34292	0.00496	2.30452
GTTTAG	375	13431	295/1030	10731/34292	0.00496	2.30452
CATCAG	127	5251	120/1030	4724/34292	0.00498	2.30277
CTGATG	127	5251	120/1030	4724/34292	0.00498	2.30277
CAAGGC	72	3164	69/1030	2914/34292	0.005	2.30103
GCCTTG	72	3164	69/1030	2914/34292	0.005	2.30103
AATCAG	281	10747	246/1030	9063/34292	0.00505	2.29671
CTGATT	281	10747	246/1030	9063/34292	0.00505	2.29671
AAATGA	966	29226	602/1030	19095/34292	0.00509	2.29328
AGCTAA	347	10182	272/1030	8203/34292	0.00509	2.29328
TCATTT	966	29226	602/1030	19095/34292	0.00509	2.29328
TTAGCT	347	10182	272/1030	8203/34292	0.00509	2.29328
AAACGG	160	6080	138/1030	5348/34292	0.0051	2.29243
CCGTTT	160	6080	138/1030	5348/34292	0.0051	2.29243
CATTAA	647	19080	444/1030	13846/34292	0.00515	2.28819
TTAATG	647	19080	444/1030	13846/34292	0.00515	2.28819
AAATCC	399	14529	319/1030	11531/34292	0.00517	2.28651
AATCTG	277	11050	249/1030	9159/34292	0.00517	2.28651
CAGATT	277	11050	249/1030	9159/34292	0.00517	2.28651
GGATTT	399	14529	319/1030	11531/34292	0.00517	2.28651
TACGAA	248	7281	217/1030	6428/34292	0.00519	2.28483
TTCGTA	248	7281	217/1030	6428/34292	0.00519	2.28483
CTATAC	211	6123	187/1030	5470/34292	0.00532	2.27409
GTATAG	211	6123	187/1030	5470/34292	0.00532	2.27409
ACTGCG	26	1359	26/1030	1313/34292	0.00533	2.27327
CGCAGT	26	1359	26/1030	1313/34292	0.00533	2.27327
GGTTGA	181	7054	165/1030	6274/34292	0.00534	2.27246
TCAACC	181	7054	165/1030	6274/34292	0.00534	2.27246
AGAGTC	155	5883	137/1030	5303/34292	0.00537	2.27003
GACTCT	155	5883	137/1030	5303/34292	0.00537	2.27003
ACGAAC	150	4343	140/1030	3979/34292	0.00545	2.2636
CATAAG	221	8559	200/1030	7473/34292	0.00545	2.2636
CTTATG	221	8559	200/1030	7473/34292	0.00545	2.2636
GTTCGT	150	4343	140/1030	3979/34292	0.00545	2.2636
GAGCCA	97	3915	89/1030	3615/34292	0.00547	2.26201
TGGCTC	97	3915	89/1030	3615/34292	0.00547	2.26201
GCAGGC	19	1036	18/1030	996/34292	0.0055	2.25964
GCCTGC	19	1036	18/1030	996/34292	0.0055	2.25964
ACCCGA	58	2953	55/1030	2393/34292	0.00551	2.25885
TCGGGT	58	2953	55/1030	2393/34292	0.00551	2.25885
ATGTTG	378	13833	307/1030	11107/34292	0.00552	2.25806
CAACAT	378	13833	307/1030	11107/34292	0.00552	2.25806
CAGCTC	78	3412	74/1030	3079/34292	0.00552	2.25806
GAGCTG	78	3412	74/1030	3079/34292	0.00552	2.25806
AGAGCG	49	2284	48/1030	2136/34292	0.00553	2.25727
CGCTCT	49	2284	48/1030	2136/34292	0.00553	2.25727
ACGCAC	68	1636	62/1030	1570/34292	0.00558	2.25337
GTGCGT	68	1636	62/1030	1570/34292	0.00558	2.25337
TCGGAA	129	5042	114/1030	4492/34292	0.0056	2.25181
TTCCGA	129	5042	114/1030	4492/34292	0.0056	2.25181
GCAAGC	73	2956	65/1030	2753/34292	0.00561	2.25104
GCTTGC	73	2956	65/1030	2753/34292	0.00561	2.25104
AAAACC	623	22042	442/1030	15634/34292	0.00563	2.24949
GGTTTT	623	22042	442/1030	15634/34292	0.00563	2.24949
CCTGAC	37	1770	36/1030	1688/34292	0.00564	2.24872
GTCAGG	37	1770	36/1030	1688/34292	0.00564	2.24872
CATAGG	76	3195	72/1030	3003/34292	0.00568	2.24565
CCTATG	76	3195	72/1030	3003/34292	0.00568	2.24565
GAATTA	538	16137	404/1030	12556/34292	0.0057	2.24413
TAATTC	538	16137	404/1030	12556/34292	0.0057	2.24413
GAAGAC	221	8511	194/1030	7256/34292	0.00572	2.2426
GTCTTC	221	8511	194/1030	7256/34292	0.00572	2.2426
CCTTTC	188	7041	164/1030	6223/34292	0.00576	2.23958
GAAAGG	188	7041	164/1030	6223/34292	0.00576	2.23958
AATCGG	117	4748	106/1030	4206/34292	0.00577	2.23882
CCGATT	117	4748	106/1030	4206/34292	0.00577	2.23882
ATTGGG	218	8324	187/1030	7013/34292	0.00579	2.23732
CCCAAT	218	8324	187/1030	7013/34292	0.00579	2.23732
TATCCA	279	10424	235/1030	8653/34292	0.00579	2.23732
TGGATA	279	10424	235/1030	8653/34292	0.00579	2.23732
GGCCCC	9	649	9/1030	620/34292	0.00582	2.23508
GGGGCC	9	649	9/1030	620/34292	0.00582	2.23508
ATCACG	136	3924	128/1030	3612/34292	0.00583	2.23433
CGATCC	67	2770	60/1030	2567/34292	0.00583	2.23433
CGTGAT	136	3924	128/1030	3612/34292	0.00583	2.23433
GGATCG	67	2770	60/1030	2567/34292	0.00583	2.23433
CGTCAC	114	3021	101/1030	2770/34292	0.00594	2.22621
GTGACG	114	3021	101/1030	2770/34292	0.00594	2.22621
GCAAAA	579	17548	430/1030	13427/34292	0.00596	2.22475
TTTTGC	579	17548	430/1030	13427/34292	0.00596	2.22475
AAGTAT	477	15092	385/1030	11945/34292	0.006	2.22185
ATACTT	477	15092	385/1030	11945/34292	0.006	2.22185
GACACA	227	6490	196/1030	5784/34292	0.006	2.22185
TGTGTC	227	6490	196/1030	5784/34292	0.006	2.22185
ACGATG	166	4757	151/1030	4345/34292	0.00601	2.22113
CATCGT	166	4757	151/1030	4345/34292	0.00601	2.22113
CCCCTA	44	2070	44/1030	1977/34292	0.00608	2.2161
TAGGGG	44	2070	44/1030	1977/34292	0.00608	2.2161
AATCCG	123	5028	113/1030	4439/34292	0.00616	2.21042
CGGATT	123	5028	113/1030	4439/34292	0.00616	2.21042
CTCGGA	62	2670	58/1030	2486/34292	0.0062	2.20761
TCCGAG	62	2670	58/1030	2486/34292	0.0062	2.20761
ATCGGG	34	1690	34/1030	1602/34292	0.00623	2.20551
CCCGAT	34	1690	34/1030	1602/34292	0.00623	2.20551
ATCGAA	282	10219	229/1030	8429/34292	0.00625	2.20412
TTCGAT	282	10219	229/1030	8429/34292	0.00625	2.20412
AAGTGA	409	12661	338/1030	10414/34292	0.00629	2.20135
CTTGCC	71	3089	69/1030	2880/34292	0.00629	2.20135
GGCAAG	71	3089	69/1030	2880/34292	0.00629	2.20135
TCACTT	409	12661	338/1030	10414/34292	0.00629	2.20135
AGAACA	403	14268	314/1030	11305/34292	0.0063	2.20066
TGTTCT	403	14268	314/1030	11305/34292	0.0063	2.20066
CCACCC	37	1781	36/1030	1675/34292	0.00634	2.19791
GGGTGG	37	1781	36/1030	1675/34292	0.00634	2.19791
AATGTG	413	12559	335/1030	10320/34292	0.00638	2.19518
CACATT	413	12559	335/1030	10320/34292	0.00638	2.19518
CGCAGA	40	1880	39/1030	1786/34292	0.00639	2.1945
TCTGCG	40	1880	39/1030	1786/34292	0.00639	2.1945
GAAATC	362	13592	302/1030	10896/34292	0.0064	2.19382
GATTTC	362	13592	302/1030	10896/34292	0.0064	2.19382
CTTATC	248	9177	211/1030	7809/34292	0.00641	2.19314
GATAAG	248	9177	211/1030	7809/34292	0.00641	2.19314
AGGACT	83	3434	79/1030	3233/34292	0.00645	2.19044
AGTCCT	83	3434	79/1030	3233/34292	0.00645	2.19044
GGGCGA	12	764	12/1030	740/34292	0.00645	2.19044
TCGCCC	12	764	12/1030	740/34292	0.00645	2.19044
CTGCGC	10	698	10/1030	656/34292	0.00646	2.18977
GCGCAG	10	698	10/1030	656/34292	0.00646	2.18977
ATCACC	149	6045	141/1030	5403/34292	0.00647	2.1891
GGTGAT	149	6045	141/1030	5403/34292	0.00647	2.1891
CGGTTC	104	4530	92/1030	3692/34292	0.0065	2.18709
GAACCG	104	4530	92/1030	3692/34292	0.0065	2.18709
AGATAT	614	19347	448/1030	14050/34292	0.00651	2.18642
ATATCT	614	19347	448/1030	14050/34292	0.00651	2.18642
AACCAG	151	6242	144/1030	5505/34292	0.00652	2.18575
CTGGTT	151	6242	144/1030	5505/34292	0.00652	2.18575
ATCAAA	981	36038	633/1030	21925/34292	0.00655	2.18376
TTTGAT	981	36038	633/1030	21925/34292	0.00655	2.18376
AAGTTA	602	18290	439/1030	13759/34292	0.00665	2.17718
TAACTT	602	18290	439/1030	13759/34292	0.00665	2.17718
AACACA	566	17519	425/1030	13297/34292	0.00667	2.17587
TGTGTT	566	17519	425/1030	13297/34292	0.00667	2.17587
AGGGTG	43	1960	42/1030	1891/34292	0.00672	2.17263
CACCCT	43	1960	42/1030	1891/34292	0.00672	2.17263
ACCCGG	29	1530	27/1030	1329/34292	0.00673	2.17198
CCGGGT	29	1530	27/1030	1329/34292	0.00673	2.17198
AGATCA	282	11031	252/1030	9189/34292	0.00676	2.17005
AGGTTG	140	5327	125/1030	4839/34292	0.00676	2.17005
CAACCT	140	5327	125/1030	4839/34292	0.00676	2.17005
GATCGA	141	5457	115/1030	4491/34292	0.00676	2.17005
TCGATC	141	5457	115/1030	4491/34292	0.00676	2.17005
TGATCT	282	11031	252/1030	9189/34292	0.00676	2.17005
CCCTAG	60	2625	56/1030	2400/34292	0.00684	2.16494
CTAGGG	60	2625	56/1030	2400/34292	0.00684	2.16494
GTCACA	219	6573	198/1030	5878/34292	0.00686	2.16368
TGTGAC	219	6573	198/1030	5878/34292	0.00686	2.16368
ATCTTA	542	16936	410/1030	12811/34292	0.00687	2.16304
TAAGAT	542	16936	410/1030	12811/34292	0.00687	2.16304
ACGATA	191	5678	174/1030	5107/34292	0.0069	2.16115
TATCGT	191	5678	174/1030	5107/34292	0.0069	2.16115
CTAAAG	279	10236	238/1030	8708/34292	0.00691	2.16052
CTTTAG	279	10236	238/1030	8708/34292	0.00691	2.16052
GGCGAA	58	2619	57/1030	2434/34292	0.00694	2.15864
TTCGCC	58	2619	57/1030	2434/34292	0.00694	2.15864
CCTGCG	15	876	15/1030	857/34292	0.00695	2.15802
CGCAGG	15	876	15/1030	857/34292	0.00695	2.15802
GTACTA	225	5904	166/1030	4852/34292	0.00695	2.15802
TAGTAC	225	5904	166/1030	4852/34292	0.00695	2.15802
ACTGGA	100	4049	94/1030	3750/34292	0.00697	2.15677
TCCAGT	100	4049	94/1030	3750/34292	0.00697	2.15677
ATACCC	86	3514	80/1030	3255/34292	0.00701	2.15428
GGGTAT	86	3514	80/1030	3255/34292	0.00701	2.15428
ATGTGA	434	13514	349/1030	10808/34292	0.00702	2.15366
TCACAT	434	13514	349/1030	10808/34292	0.00702	2.15366
GGAGCC	38	1790	37/1030	1699/34292	0.00713	2.14691
GGCTCC	38	1790	37/1030	1699/34292	0.00713	2.14691
AGATTC	364	13729	305/1030	10963/34292	0.00717	2.14448
GAATCT	364	13729	305/1030	10963/34292	0.00717	2.14448
CCATGA	171	6448	152/1030	5759/34292	0.0072	2.14267
TCATGG	171	6448	152/1030	5759/34292	0.0072	2.14267
CAGATC	132	5172	113/1030	4408/34292	0.00723	2.14086
GATCTG	132	5172	113/1030	4408/34292	0.00723	2.14086
AGAGGA	275	10423	233/1030	8525/34292	0.00724	2.14026
TCCTCT	275	10423	233/1030	8525/34292	0.00724	2.14026
ATCCAG	106	4214	98/1030	3883/34292	0.00726	2.13906
CTGGAT	106	4214	98/1030	3883/34292	0.00726	2.13906
AGGTAA	213	7893	186/1030	6923/34292	0.00727	2.13847
GATTGA	348	13058	290/1030	10453/34292	0.00727	2.13847
TCAATC	348	13058	290/1030	10453/34292	0.00727	2.13847
TTACCT	213	7893	186/1030	6923/34292	0.00727	2.13847
AAGTGC	122	3417	112/1030	3145/34292	0.00728	2.13787
GCACTT	122	3417	112/1030	3145/34292	0.00728	2.13787
GGAATA	256	7758	226/1030	6798/34292	0.00728	2.13787
TATTCC	256	7758	226/1030	6798/34292	0.00728	2.13787
ACGCGT	82	1918	39/1030	916/34292	0.0073	2.13668
GGGAGA	114	4654	107/1030	4196/34292	0.00733	2.1349
TCTCCC	114	4654	107/1030	4196/34292	0.00733	2.1349
ACCAAG	192	7311	173/1030	6476/34292	0.00734	2.1343
CTTGGT	192	7311	173/1030	6476/34292	0.00734	2.1343
CAGGAG	57	2516	55/1030	2353/34292	0.00739	2.13136
CTCCTG	57	2516	55/1030	2353/34292	0.00739	2.13136
CCGTCA	58	2433	53/1030	2280/34292	0.00743	2.12901
TGACGG	58	2433	53/1030	2280/34292	0.00743	2.12901
AGACTC	141	5500	130/1030	4992/34292	0.00745	2.12784
GAGTCT	141	5500	130/1030	4992/34292	0.00745	2.12784
ATAGTC	228	6877	204/1030	6091/34292	0.00746	2.12726
GACTAT	228	6877	204/1030	6091/34292	0.00746	2.12726
GAGAAC	176	6840	160/1030	6026/34292	0.00746	2.12726
GTTCTC	176	6840	160/1030	6026/34292	0.00746	2.12726
GTCGTA	113	3180	106/1030	2961/34292	0.00749	2.12552
TACGAC	113	3180	106/1030	2961/34292	0.00749	2.12552
CCTCGC	24	1214	23/1030	1165/34292	0.00751	2.12436
GCGAGG	24	1214	23/1030	1165/34292	0.00751	2.12436
TCGTCA	188	5322	163/1030	4772/34292	0.00751	2.12436
TGACGA	188	5322	163/1030	4772/34292	0.00751	2.12436
AGGCAA	142	5505	130/1030	4990/34292	0.00752	2.12378
TTGCCT	142	5505	130/1030	4990/34292	0.00752	2.12378
AACCGC	65	2609	55/1030	2350/34292	0.00755	2.12205
GCGGTT	65	2609	55/1030	2350/34292	0.00755	2.12205
AGGGCC	25	1319	25/1030	1241/34292	0.00757	2.1209
GGCCCT	25	1319	25/1030	1241/34292	0.00757	2.1209
CATGGG	123	3608	115/1030	3246/34292	0.00758	2.12033
CCCATG	123	3608	115/1030	3246/34292	0.00758	2.12033
ACCCCG	11	701	11/1030	687/34292	0.00759	2.11976
CGGGGT	11	701	11/1030	687/34292	0.00759	2.11976
AGTCTC	172	6702	156/1030	5884/34292	0.00761	2.11862
GAGACT	172	6702	156/1030	5884/34292	0.00761	2.11862
CGGTTA	117	5019	106/1030	4153/34292	0.00764	2.11691
TAACCG	117	5019	106/1030	4153/34292	0.00764	2.11691
CCTTCC	92	3814	86/1030	3452/34292	0.00765	2.11634
GGAAGG	92	3814	86/1030	3452/34292	0.00765	2.11634
ACAGTG	116	4400	103/1030	4048/34292	0.00766	2.11577
CACTGT	116	4400	103/1030	4048/34292	0.00766	2.11577
CTTTCC	214	8143	191/1030	7080/34292	0.00768	2.11464
GGAAAG	214	8143	191/1030	7080/34292	0.00768	2.11464
ACCCTG	30	1486	30/1030	1429/34292	0.00769	2.11407
CAGGGT	30	1486	30/1030	1429/34292	0.00769	2.11407
ATCTCA	373	13381	301/1030	10806/34292	0.0077	2.11351
TGAGAT	373	13381	301/1030	10806/34292	0.0077	2.11351
ACGTCT	119	3495	113/1030	3186/34292	0.00772	2.11238
AGACGT	119	3495	113/1030	3186/34292	0.00772	2.11238
AATCAA	899	32585	589/1030	20414/34292	0.0078	2.10791
TTGATT	899	32585	589/1030	20414/34292	0.0078	2.10791
CAAGGA	173	6846	160/1030	6015/34292	0.00781	2.10735
TCCTTG	173	6846	160/1030	6015/34292	0.00781	2.10735
GAACTC	137	5417	128/1030	4912/34292	0.00784	2.10568
GAGTTC	137	5417	128/1030	4912/34292	0.00784	2.10568
AGGACA	156	4558	145/1030	4205/34292	0.00785	2.10513
TGTCCT	156	4558	145/1030	4205/34292	0.00785	2.10513
ACCTCC	72	3029	68/1030	2810/34292	0.00786	2.10458
CCAACC	120	4934	114/1030	4426/34292	0.00786	2.10458
GGAGGT	72	3029	68/1030	2810/34292	0.00786	2.10458
GGTTGG	120	4934	114/1030	4426/34292	0.00786	2.10458
ACCTAT	200	5754	176/1030	5200/34292	0.00788	2.10347
ATAGGT	200	5754	176/1030	5200/34292	0.00788	2.10347
AGACGC	72	1935	69/1030	1820/34292	0.00789	2.10292
GCGTCT	72	1935	69/1030	1820/34292	0.00789	2.10292
AACCAT	388	14035	314/1030	11235/34292	0.00791	2.10182
ATGGTT	388	14035	314/1030	11235/34292	0.00791	2.10182
AAAAGC	433	16084	352/1030	12510/34292	0.00795	2.09963
GCTTTT	433	16084	352/1030	12510/34292	0.00795	2.09963
CATTAG	242	8766	206/1030	7581/34292	0.00797	2.09854
CTAATG	242	8766	206/1030	7581/34292	0.00797	2.09854
AGCGGG	18	1006	18/1030	965/34292	0.00799	2.09745
CCCGCT	18	1006	18/1030	965/34292	0.00799	2.09745
GTTGCA	158	6213	142/1030	5391/34292	0.00799	2.09745
TGCAAC	158	6213	142/1030	5391/34292	0.00799	2.09745
ACGTTC	117	3235	106/1030	2972/34292	0.00802	2.09583
GAACGT	117	3235	106/1030	2972/34292	0.00802	2.09583
CAGCAA	152	5799	136/1030	5183/34292	0.00803	2.09528
TTGCTG	152	5799	136/1030	5183/34292	0.00803	2.09528
GAGGGA	108	4250	97/1030	3827/34292	0.00812	2.09044
TCCCTC	108	4250	97/1030	3827/34292	0.00812	2.09044
AGTTTG	443	16030	355/1030	12601/34292	0.00818	2.08725
CAAACT	443	16030	355/1030	12601/34292	0.00818	2.08725
ATTATG	577	18443	434/1030	13664/34292	0.00821	2.08566
CATAAT	577	18443	434/1030	13664/34292	0.00821	2.08566
CGTTTA	258	7810	225/1030	6796/34292	0.00821	2.08566
CTTCAC	233	8522	200/1030	7369/34292	0.00821	2.08566
GTGAAG	233	8522	200/1030	7369/34292	0.00821	2.08566
TAAACG	258	7810	225/1030	6796/34292	0.00821	2.08566
CCTCAA	175	6585	155/1030	5831/34292	0.00823	2.0846
TTGAGG	175	6585	155/1030	5831/34292	0.00823	2.0846
AAGGAT	251	9676	225/1030	8217/34292	0.00825	2.08355
ATCCTT	251	9676	225/1030	8217/34292	0.00825	2.08355
CGGCTC	35	1714	35/1030	1607/34292	0.00832	2.07988
GAGCCG	35	1714	35/1030	1607/34292	0.00832	2.07988
CAGCGA	47	2086	44/1030	1937/34292	0.00837	2.07727
TCGCTG	47	2086	44/1030	1937/34292	0.00837	2.07727
CCTAGA	98	3896	91/1030	3610/34292	0.00843	2.07417
TCTAGG	98	3896	91/1030	3610/34292	0.00843	2.07417
CAATGA	384	12386	329/1030	10208/34292	0.00845	2.07314
TCATTG	384	12386	329/1030	10208/34292	0.00845	2.07314
ATCGGC	45	2020	43/1030	1899/34292	0.00847	2.07212
GCCGAT	45	2020	43/1030	1899/34292	0.00847	2.07212
ATCGTG	134	3779	123/1030	3519/34292	0.00848	2.0716
CACGAT	134	3779	123/1030	3519/34292	0.00848	2.0716
ATGGTA	286	8773	247/1030	7522/34292	0.00849	2.07109
TACCAT	286	8773	247/1030	7522/34292	0.00849	2.07109
AATTGC	291	8903	248/1030	7555/34292	0.0085	2.07058
GCAATT	291	8903	248/1030	7555/34292	0.0085	2.07058
GAGAGA	600	22879	341/1030	12116/34292	0.00855	2.06803
GGCCTA	87	3562	76/1030	3080/34292	0.00855	2.06803
TAGGCC	87	3562	76/1030	3080/34292	0.00855	2.06803
TCTCTC	600	22879	341/1030	12116/34292	0.00855	2.06803
CAAAAA	1709	54636	813/1030	26357/34292	0.00856	2.06753
TTTTTG	1709	54636	813/1030	26357/34292	0.00856	2.06753
CAAGAC	178	6584	156/1030	5855/34292	0.00858	2.06651
GTCTTG	178	6584	156/1030	5855/34292	0.00858	2.06651
AACCTC	168	6303	150/1030	5649/34292	0.00859	2.06601
AGCGCC	13	780	13/1030	760/34292	0.00859	2.06601
GAGGTT	168	6303	150/1030	5649/34292	0.00859	2.06601
GGCGCT	13	780	13/1030	760/34292	0.00859	2.06601
CAATTC	312	11685	268/1030	9656/34292	0.00867	2.06198
CCGGTA	42	2022	41/1030	1823/34292	0.00867	2.06198
GAATTG	312	11685	268/1030	9656/34292	0.00867	2.06198
TACCGG	42	2022	41/1030	1823/34292	0.00867	2.06198
CCTTCG	55	2425	53/1030	2258/34292	0.00869	2.06098
CGAAGG	55	2425	53/1030	2258/34292	0.00869	2.06098
CATCTC	230	8774	203/1030	7455/34292	0.0087	2.06048
GAGATG	230	8774	203/1030	7455/34292	0.0087	2.06048
GTTTGA	491	17353	381/1030	13450/34292	0.00871	2.05998
TCAAAC	491	17353	381/1030	13450/34292	0.00871	2.05998
ACACAA	586	18532	439/1030	13851/34292	0.00873	2.05899
TTGTGT	586	18532	439/1030	13851/34292	0.00873	2.05899
GAAAAA	1524	49670	781/1030	25280/34292	0.00875	2.05799
GCCTAA	125	4924	116/1030	4473/34292	0.00875	2.05799
TTAGGC	125	4924	116/1030	4473/34292	0.00875	2.05799
TTTTTC	1524	49670	781/1030	25280/34292	0.00875	2.05799
AATAAC	595	18667	439/1030	13853/34292	0.00877	2.057
GTTATT	595	18667	439/1030	13853/34292	0.00877	2.057
CTTCGA	149	5485	125/1030	4781/34292	0.00888	2.05159
TCGAAG	149	5485	125/1030	4781/34292	0.00888	2.05159
GGCGGA	42	1943	39/1030	1746/34292	0.00893	2.04915
TCCGCC	42	1943	39/1030	1746/34292	0.00893	2.04915
ACATCA	389	12068	321/1030	9964/34292	0.00897	2.04721
TGATGT	389	12068	321/1030	9964/34292	0.00897	2.04721
AGCTTA	268	8333	227/1030	6886/34292	0.00901	2.04528
TAAGCT	268	8333	227/1030	6886/34292	0.00901	2.04528
TCCTAA	257	9370	219/1030	7988/34292	0.00901	2.04528
TTAGGA	257	9370	219/1030	7988/34292	0.00901	2.04528
ATAAGC	258	7954	228/1030	6919/34292	0.00902	2.04479
GCTTAT	258	7954	228/1030	6919/34292	0.00902	2.04479
CTGTGC	31	1513	31/1030	1449/34292	0.00903	2.04431
GCACAG	31	1513	31/1030	1449/34292	0.00903	2.04431
GTTTTA	898	28345	585/1030	18718/34292	0.00905	2.04335
TAAAAC	898	28345	585/1030	18718/34292	0.00905	2.04335
CCGCGA	17	953	17/1030	915/34292	0.00906	2.04287
TCGCGG	17	953	17/1030	915/34292	0.00906	2.04287
GACAAA	581	18460	443/1030	14000/34292	0.00913	2.03953
TTTGTC	581	18460	443/1030	14000/34292	0.00913	2.03953
GTGCTA	103	2949	99/1030	2773/34292	0.00915	2.03858
TAGCAC	103	2949	99/1030	2773/34292	0.00915	2.03858
CACCGG	50	2127	43/1030	1889/34292	0.00916	2.0381
CCGGTG	50	2127	43/1030	1889/34292	0.00916	2.0381
CAACGG	86	3569	81/1030	3244/34292	0.00917	2.03763
CCGTTG	86	3569	81/1030	3244/34292	0.00917	2.03763
CGCTGC	26	1328	25/1030	1222/34292	0.00917	2.03763
GCAGCG	26	1328	25/1030	1222/34292	0.00917	2.03763
CTCTTC	368	13421	283/1030	10142/34292	0.00921	2.03574
GAAGAG	368	13421	283/1030	10142/34292	0.00921	2.03574
ACAGGA	79	3135	72/1030	2926/34292	0.00922	2.03527
ACCCTC	69	2915	67/1030	2749/34292	0.00922	2.03527
GAGGGT	69	2915	67/1030	2749/34292	0.00922	2.03527
TCCTGT	79	3135	72/1030	2926/34292	0.00922	2.03527
ATCAAC	362	13131	300/1030	10712/34292	0.00926	2.03339
GTTGAT	362	13131	300/1030	10712/34292	0.00926	2.03339
GACAGA	149	5901	139/1030	5253/34292	0.00928	2.03245
TCTGTC	149	5901	139/1030	5253/34292	0.00928	2.03245
ATTTCC	360	12698	289/1030	10341/34292	0.00929	2.03198
GGAAAT	360	12698	289/1030	10341/34292	0.00929	2.03198
AGAATC	355	13425	299/1030	10677/34292	0.0093	2.03152
CGGTCA	58	2485	55/1030	2320/34292	0.0093	2.03152
GATTCT	355	13425	299/1030	10677/34292	0.0093	2.03152
TGACCG	58	2485	55/1030	2320/34292	0.0093	2.03152
CACAAG	221	8201	193/1030	7094/34292	0.00938	2.0278
CTTGTG	221	8201	193/1030	7094/34292	0.00938	2.0278
CCAGAC	53	2251	50/1030	2139/34292	0.00939	2.02733
GTCTGG	53	2251	50/1030	2139/34292	0.00939	2.02733
ACGAGT	152	4431	140/1030	4083/34292	0.00947	2.02365
ACTCGT	152	4431	140/1030	4083/34292	0.00947	2.02365
ACACGA	173	5099	156/1030	4598/34292	0.00951	2.02182
ATAACC	248	9055	212/1030	7735/34292	0.00951	2.02182
ATAGAT	530	16590	400/1030	12591/34292	0.00951	2.02182
ATCTAT	530	16590	400/1030	12591/34292	0.00951	2.02182
GGTTAT	248	9055	212/1030	7735/34292	0.00951	2.02182
TCGTGT	173	5099	156/1030	4598/34292	0.00951	2.02182
ATCAGG	89	3552	83/1030	3307/34292	0.00954	2.02045
CCTGAT	89	3552	83/1030	3307/34292	0.00954	2.02045
CAATAG	267	8123	234/1030	7131/34292	0.00956	2.01954
CTATTG	267	8123	234/1030	7131/34292	0.00956	2.01954
TCGTAA	233	6786	199/1030	5991/34292	0.00957	2.01909
TTACGA	233	6786	199/1030	5991/34292	0.00957	2.01909
ATGTGC	150	4270	135/1030	3926/34292	0.00962	2.01682
CGAAAC	224	6606	192/1030	5765/34292	0.00962	2.01682
GCACAT	150	4270	135/1030	3926/34292	0.00962	2.01682
GTGCAA	117	4682	113/1030	4349/34292	0.00962	2.01682
GTTTCG	224	6606	192/1030	5765/34292	0.00962	2.01682
TTGCAC	117	4682	113/1030	4349/34292	0.00962	2.01682
TACTAA	518	15825	388/1030	12200/34292	0.00966	2.01502
TTAGTA	518	15825	388/1030	12200/34292	0.00966	2.01502
GGGCTA	58	2456	54/1030	2278/34292	0.0097	2.01323
TAGCCC	58	2456	54/1030	2278/34292	0.0097	2.01323
AGGCGG	28	1444	28/1030	1329/34292	0.00971	2.01278
CCGCCT	28	1444	28/1030	1329/34292	0.00971	2.01278
CAATGG	200	7797	183/1030	6744/34292	0.00973	2.01189
CCATTG	200	7797	183/1030	6744/34292	0.00973	2.01189
AAAGAC	405	14254	318/1030	11299/34292	0.00974	2.01144
CGGTGA	88	3556	80/1030	3198/34292	0.00974	2.01144
GGCTTA	122	5032	118/1030	4519/34292	0.00974	2.01144
GTCTTT	405	14254	318/1030	11299/34292	0.00974	2.01144
TAAGCC	122	5032	118/1030	4519/34292	0.00974	2.01144
TCACCG	88	3556	80/1030	3198/34292	0.00974	2.01144
CTAGCC	47	2066	45/1030	1953/34292	0.00977	2.01011
GGCTAG	47	2066	45/1030	1953/34292	0.00977	2.01011
CACTAG	166	4716	144/1030	4220/34292	0.00987	2.00568
CTAGTG	166	4716	144/1030	4220/34292	0.00987	2.00568
AGTACG	83	2231	78/1030	2128/34292	0.00994	2.00261
CGTACT	83	2231	78/1030	2128/34292	0.00994	2.00261
ATTTGG	567	19996	422/1030	14770/34292	0.00996	2.00174
CCAAAT	567	19996	422/1030	14770/34292	0.00996	2.00174
CAGGGC	14	825	14/1030	788/34292	0.01	2
GCCCTG	14	825	14/1030	788/34292	0.01	2
GGATAA	242	8856	210/1030	7652/34292	0.01	2
GGTGAC	117	3247	107/1030	3041/34292	0.01	2
GTCACC	117	3247	107/1030	3041/34292	0.01	2
TTATCC	242	8856	210/1030	7652/34292	0.01	2
AAGACA	409	14653	327/1030	11587/34292	0.0101	1.99568
AGACTA	263	8042	230/1030	7015/34292	0.0101	1.99568
AGGGGG	23	1170	22/1030	1098/34292	0.0101	1.99568
ATGTAG	273	8336	237/1030	7246/34292	0.0101	1.99568
CCCCCT	23	1170	22/1030	1098/34292	0.0101	1.99568
CTACAT	273	8336	237/1030	7246/34292	0.0101	1.99568
TAGTCT	263	8042	230/1030	7015/34292	0.0101	1.99568
TCACAA	415	15459	343/1030	12125/34292	0.0101	1.99568
TGTCTT	409	14653	327/1030	11587/34292	0.0101	1.99568
TTGTGA	415	15459	343/1030	12125/34292	0.0101	1.99568
AAAACG	454	14752	365/1030	11459/34292	0.0102	1.9914
AACCAC	224	8051	192/1030	7035/34292	0.0102	1.9914
AATCGC	84	3416	79/1030	3154/34292	0.0102	1.9914
ATCTGG	111	4493	107/1030	4128/34292	0.0102	1.9914
ATTCTC	385	13747	311/1030	11049/34292	0.0102	1.9914
CAAGTC	184	7101	167/1030	6187/34292	0.0102	1.9914
CCAGAT	111	4493	107/1030	4128/34292	0.0102	1.9914
CGTTTT	454	14752	365/1030	11459/34292	0.0102	1.9914
GACTTG	184	7101	167/1030	6187/34292	0.0102	1.9914
GAGAAT	385	13747	311/1030	11049/34292	0.0102	1.9914
GCGATT	84	3416	79/1030	3154/34292	0.0102	1.9914
GTGGTT	224	8051	192/1030	7035/34292	0.0102	1.9914
CACTAC	151	4369	138/1030	4037/34292	0.0103	1.98716
GTAGTG	151	4369	138/1030	4037/34292	0.0103	1.98716
TCATGA	310	11542	138/1030	5193/34292	0.0103	1.98716
CCCTTA	97	3867	92/1030	3605/34292	0.0104	1.98297
GTCCAA	240	7279	213/1030	6468/34292	0.0104	1.98297
TAAGGG	97	3867	92/1030	3605/34292	0.0104	1.98297
TTGGAC	240	7279	213/1030	6468/34292	0.0104	1.98297
ACGCCG	31	1540	31/1030	1432/34292	0.0105	1.97881
CCAAAA	886	31218	580/1030	20007/34292	0.0105	1.97881
CGGCGT	31	1540	31/1030	1432/34292	0.0105	1.97881
GCCTTA	95	3824	89/1030	3499/34292	0.0105	1.97881
GGAACA	173	6292	151/1030	5634/34292	0.0105	1.97881
TAAGGC	95	3824	89/1030	3499/34292	0.0105	1.97881
TGTTCC	173	6292	151/1030	5634/34292	0.0105	1.97881
TTTTGG	886	31218	580/1030	20007/34292	0.0105	1.97881
AAGGGT	145	5524	132/1030	4980/34292	0.0106	1.97469
ACCCTT	145	5524	132/1030	4980/34292	0.0106	1.97469
CAGGCG	14	799	14/1030	784/34292	0.0106	1.97469
CGCCTG	14	799	14/1030	784/34292	0.0106	1.97469
CTCCTA	113	4477	107/1030	4121/34292	0.0106	1.97469
TAGGAG	113	4477	107/1030	4121/34292	0.0106	1.97469
AACACT	368	11488	306/1030	9531/34292	0.0107	1.97062
ACCAGT	109	4329	104/1030	4015/34292	0.0107	1.97062
ACTGGT	109	4329	104/1030	4015/34292	0.0107	1.97062
AGTGTT	368	11488	306/1030	9531/34292	0.0107	1.97062
GAAAGA	599	21452	436/1030	15210/34292	0.0107	1.97062
TCTTTC	599	21452	436/1030	15210/34292	0.0107	1.97062
AAGAGG	236	8745	206/1030	7493/34292	0.0108	1.96658
AAGCAA	457	16608	360/1030	12667/34292	0.0108	1.96658
AAGTCG	141	4060	129/1030	3758/34292	0.0108	1.96658
ACAAGT	417	13316	343/1030	10752/34292	0.0108	1.96658
ACTTGT	417	13316	343/1030	10752/34292	0.0108	1.96658
CCTCTT	236	8745	206/1030	7493/34292	0.0108	1.96658
CGACTT	141	4060	129/1030	3758/34292	0.0108	1.96658
GCCCCA	27	1327	27/1030	1280/34292	0.0108	1.96658
TGGGGC	27	1327	27/1030	1280/34292	0.0108	1.96658
TTGCTT	457	16608	360/1030	12667/34292	0.0108	1.96658
AAATCA	938	32755	596/1030	20523/34292	0.0109	1.96257
AACGTT	310	8880	138/1030	4048/34292	0.0109	1.96257
AGACAA	424	15556	344/1030	12129/34292	0.0109	1.96257
ATGACG	154	4357	135/1030	3953/34292	0.0109	1.96257
CGTCAT	154	4357	135/1030	3953/34292	0.0109	1.96257
GCAGTA	60	2589	59/1030	2438/34292	0.0109	1.96257
TACTGC	60	2589	59/1030	2438/34292	0.0109	1.96257
TGATTT	938	32755	596/1030	20523/34292	0.0109	1.96257
TTGTCT	424	15556	344/1030	12129/34292	0.0109	1.96257
ACAATC	300	10826	255/1030	9139/34292	0.011	1.95861
GATTGT	300	10826	255/1030	9139/34292	0.011	1.95861
GCCGTA	57	1534	56/1030	1462/34292	0.011	1.95861
TAACGA	234	6797	198/1030	5996/34292	0.011	1.95861
TACGGC	57	1534	56/1030	1462/34292	0.011	1.95861
TCGTTA	234	6797	198/1030	5996/34292	0.011	1.95861
AAGACG	146	5449	130/1030	4898/34292	0.0112	1.95078
AGAGCA	175	6723	160/1030	5923/34292	0.0112	1.95078
CGCTTC	68	2787	63/1030	2575/34292	0.0112	1.95078
CGTCTT	146	5449	130/1030	4898/34292	0.0112	1.95078
GAAGCG	68	2787	63/1030	2575/34292	0.0112	1.95078
TGCTCT	175	6723	160/1030	5923/34292	0.0112	1.95078
AGCCAA	224	8253	197/1030	7175/34292	0.0113	1.94692
CCTCAG	52	2341	52/1030	2184/34292	0.0113	1.94692
CGCCCC	5	419	5/1030	405/34292	0.0113	1.94692
CTGAGG	52	2341	52/1030	2184/34292	0.0113	1.94692
GGGGCG	5	419	5/1030	405/34292	0.0113	1.94692
TTGGCT	224	8253	197/1030	7175/34292	0.0113	1.94692
AAAGGC	175	6588	156/1030	5781/34292	0.0114	1.9431
ATGATA	606	19009	441/1030	14022/34292	0.0114	1.9431
CCATCA	210	7682	183/1030	6698/34292	0.0114	1.9431
GCCTTT	175	6588	156/1030	5781/34292	0.0114	1.9431
TATCAT	606	19009	441/1030	14022/34292	0.0114	1.9431
TGATGG	210	7682	183/1030	6698/34292	0.0114	1.9431
ATTAGA	573	18609	441/1030	14026/34292	0.0115	1.9393
CATAGC	97	3788	90/1030	3516/34292	0.0115	1.9393
CGTACG	88	2128	41/1030	1013/34292	0.0115	1.9393
GCTATG	97	3788	90/1030	3516/34292	0.0115	1.9393
GGCTAA	134	4940	119/1030	4516/34292	0.0115	1.9393
TCTAAT	573	18609	441/1030	14026/34292	0.0115	1.9393
TTAGCC	134	4940	119/1030	4516/34292	0.0115	1.9393
AAAATG	1122	35175	657/1030	21218/34292	0.0116	1.93554
AGACAG	143	5373	127/1030	4788/34292	0.0116	1.93554
CATTTT	1122	35175	657/1030	21218/34292	0.0116	1.93554
CTGCAG	56	2788	28/1030	1310/34292	0.0116	1.93554
CTGTCT	143	5373	127/1030	4788/34292	0.0116	1.93554
GGCTGA	72	2911	68/1030	2746/34292	0.0116	1.93554
TAACCA	341	12788	292/1030	10365/34292	0.0116	1.93554
TCAGCC	72	2911	68/1030	2746/34292	0.0116	1.93554
TGGTTA	341	12788	292/1030	10365/34292	0.0116	1.93554
ACTTCA	305	11080	259/1030	9253/34292	0.0117	1.93181
CAATTG	292	10986	133/1030	4990/34292	0.0117	1.93181
CACACC	122	3619	117/1030	3390/34292	0.0117	1.93181
GGTGTG	122	3619	117/1030	3390/34292	0.0117	1.93181
TGAAGT	305	11080	259/1030	9253/34292	0.0117	1.93181
CCGTCG	47	2139	45/1030	1927/34292	0.0118	1.92812
CCTTTA	238	8637	208/1030	7534/34292	0.0118	1.92812
CGACGG	47	2139	45/1030	1927/34292	0.0118	1.92812
CGGAAC	51	2188	49/1030	2070/34292	0.0118	1.92812
CGGGTA	31	1530	30/1030	1382/34292	0.0118	1.92812
GTCGGA	71	2891	66/1030	2672/34292	0.0118	1.92812
GTTCCG	51	2188	49/1030	2070/34292	0.0118	1.92812
TAAAGG	238	8637	208/1030	7534/34292	0.0118	1.92812
TACCCG	31	1530	30/1030	1382/34292	0.0118	1.92812
TCCGAC	71	2891	66/1030	2672/34292	0.0118	1.92812
ACCGGG	30	1510	30/1030	1381/34292	0.0119	1.92445
CCCGGT	30	1510	30/1030	1381/34292	0.0119	1.92445
CTAGAG	135	5179	121/1030	4576/34292	0.0119	1.92445
CTCTAG	135	5179	121/1030	4576/34292	0.0119	1.92445
GGACCA	110	4208	99/1030	3819/34292	0.0119	1.92445
TGGTCC	110	4208	99/1030	3819/34292	0.0119	1.92445
AACTCA	367	12753	293/1030	10383/34292	0.012	1.92082
CATTCA	375	11729	306/1030	9571/34292	0.012	1.92082
CGAATC	156	6195	145/1030	5394/34292	0.012	1.92082
GATTCG	156	6195	145/1030	5394/34292	0.012	1.92082
GCAATA	236	7015	204/1030	6216/34292	0.012	1.92082
TATTGC	236	7015	204/1030	6216/34292	0.012	1.92082
TGAATG	375	11729	306/1030	9571/34292	0.012	1.92082
TGAGTT	367	12753	293/1030	10383/34292	0.012	1.92082
ACCACG	95	2675	89/1030	2503/34292	0.0121	1.91721
ACCCAT	196	5963	176/1030	5304/34292	0.0121	1.91721
ACGACA	180	5348	162/1030	4850/34292	0.0121	1.91721
ATGCGA	112	3204	105/1030	3012/34292	0.0121	1.91721
ATGGGT	196	5963	176/1030	5304/34292	0.0121	1.91721
CCAAGG	82	3187	75/1030	2983/34292	0.0121	1.91721
CCTTGG	82	3187	75/1030	2983/34292	0.0121	1.91721
CGTGGT	95	2675	89/1030	2503/34292	0.0121	1.91721
CTGACA	130	3797	122/1030	3556/34292	0.0121	1.91721
GTCTGA	126	4830	116/1030	4400/34292	0.0121	1.91721
TCAGAC	126	4830	116/1030	4400/34292	0.0121	1.91721
TCGCAT	112	3204	105/1030	3012/34292	0.0121	1.91721
TGCGAA	76	3083	73/1030	2913/34292	0.0121	1.91721
TGTCAG	130	3797	122/1030	3556/34292	0.0121	1.91721
TGTCGT	180	5348	162/1030	4850/34292	0.0121	1.91721
TTCGCA	76	3083	73/1030	2913/34292	0.0121	1.91721
ACAGGG	32	1459	31/1030	1415/34292	0.0122	1.91364
ACTAAT	618	19441	447/1030	14249/34292	0.0122	1.91364
AGGCTC	64	2605	60/1030	2455/34292	0.0122	1.91364
ATTAGT	618	19441	447/1030	14249/34292	0.0122	1.91364
CCCTGT	32	1459	31/1030	1415/34292	0.0122	1.91364
CCTCCG	43	2012	42/1030	1815/34292	0.0122	1.91364
CGGAGG	43	2012	42/1030	1815/34292	0.0122	1.91364
CTACTA	295	8347	226/1030	6943/34292	0.0122	1.91364
GAGCCT	64	2605	60/1030	2455/34292	0.0122	1.91364
GGAGCA	70	2863	66/1030	2667/34292	0.0122	1.91364
GTAGAA	280	9786	234/1030	8398/34292	0.0122	1.91364
TAGTAG	295	8347	226/1030	6943/34292	0.0122	1.91364
TGCTCC	70	2863	66/1030	2667/34292	0.0122	1.91364
TTCTAC	280	9786	234/1030	8398/34292	0.0122	1.91364
AAAAGT	992	32221	625/1030	20174/34292	0.0123	1.91009
ACAACA	512	19119	382/1030	13349/34292	0.0123	1.91009
ACTTTT	992	32221	625/1030	20174/34292	0.0123	1.91009
TGTTGT	512	19119	382/1030	13349/34292	0.0123	1.91009
ACCAGC	65	2744	63/1030	2558/34292	0.0124	1.90658
GCTGGT	65	2744	63/1030	2558/34292	0.0124	1.90658
GTAGAC	138	4023	127/1030	3723/34292	0.0124	1.90658
GTCTAC	138	4023	127/1030	3723/34292	0.0124	1.90658
AACGAG	142	5382	130/1030	4871/34292	0.0125	1.90309
AGGCAG	80	2208	75/1030	2068/34292	0.0125	1.90309
AGTGAA	353	12512	291/1030	10302/34292	0.0125	1.90309
ATTCCG	95	3846	90/1030	3498/34292	0.0125	1.90309
CGGAAT	95	3846	90/1030	3498/34292	0.0125	1.90309
CTCGTT	142	5382	130/1030	4871/34292	0.0125	1.90309
CTGCCT	80	2208	75/1030	2068/34292	0.0125	1.90309
TTCACT	353	12512	291/1030	10302/34292	0.0125	1.90309
ATAGTG	247	7556	217/1030	6657/34292	0.0126	1.89963
CACTAT	247	7556	217/1030	6657/34292	0.0126	1.89963
CCAAGA	205	8014	190/1030	6906/34292	0.0126	1.89963
TCTTGG	205	8014	190/1030	6906/34292	0.0126	1.89963
CTCTTA	323	10973	258/1030	9189/34292	0.0127	1.8962
TAAGAG	323	10973	258/1030	9189/34292	0.0127	1.8962
TGCACA	160	4940	148/1030	4407/34292	0.0127	1.8962
TGTGCA	160	4940	148/1030	4407/34292	0.0127	1.8962
AAAGGT	323	11733	278/1030	9856/34292	0.0128	1.89279
ACCTTT	323	11733	278/1030	9856/34292	0.0128	1.89279
ATATCA	638	20516	452/1030	14436/34292	0.0128	1.89279
CACTTA	249	7373	212/1030	6497/34292	0.0128	1.89279
GTTGGA	226	8316	201/1030	7270/34292	0.0128	1.89279
TAAGTG	249	7373	212/1030	6497/34292	0.0128	1.89279
TCCAAC	226	8316	201/1030	7270/34292	0.0128	1.89279
TGATAT	638	20516	452/1030	14436/34292	0.0128	1.89279
GTATGA	255	7856	222/1030	6829/34292	0.0129	1.88941
TCATAC	255	7856	222/1030	6829/34292	0.0129	1.88941
ATCTGC	109	4423	104/1030	3972/34292	0.013	1.88606
CAAAGG	204	7535	182/1030	6624/34292	0.013	1.88606
CCCAAG	105	3947	93/1030	3593/34292	0.013	1.88606
CCTTTG	204	7535	182/1030	6624/34292	0.013	1.88606
CTTGGG	105	3947	93/1030	3593/34292	0.013	1.88606
GCAGAT	109	4423	104/1030	3972/34292	0.013	1.88606
AGCAAC	172	6288	153/1030	5642/34292	0.0131	1.88273
GCTACA	111	4369	105/1030	4005/34292	0.0131	1.88273
GTTGCT	172	6288	153/1030	5642/34292	0.0131	1.88273
TGAAAA	1132	35792	669/1030	21670/34292	0.0131	1.88273
TGTAGC	111	4369	105/1030	4005/34292	0.0131	1.88273
TTTTCA	1132	35792	669/1030	21670/34292	0.0131	1.88273
ACAAAA	1747	56912	822/1030	26796/34292	0.0132	1.87943
CAAGAA	525	18725	401/1030	13952/34292	0.0132	1.87943
TTCTTG	525	18725	401/1030	13952/34292	0.0132	1.87943
TTTTGT	1747	56912	822/1030	26796/34292	0.0132	1.87943
AGTTCA	254	9470	227/1030	8131/34292	0.0133	1.87615
CGTAGC	64	1730	62/1030	1670/34292	0.0133	1.87615
GCTACG	64	1730	62/1030	1670/34292	0.0133	1.87615
TGAACT	254	9470	227/1030	8131/34292	0.0133	1.87615
TGAGAA	493	16930	373/1030	13016/34292	0.0133	1.87615
TTCTCA	493	16930	373/1030	13016/34292	0.0133	1.87615
AAAAAG	1473	48089	762/1030	24787/34292	0.0134	1.8729
CTTTTT	1473	48089	762/1030	24787/34292	0.0134	1.8729
ATATGG	369	11252	294/1030	9219/34292	0.0135	1.86967
ATGCTG	96	3651	88/1030	3413/34292	0.0135	1.86967
CAGCAT	96	3651	88/1030	3413/34292	0.0135	1.86967
CCATAT	369	11252	294/1030	9219/34292	0.0135	1.86967
CGACGA	98	4108	88/1030	3412/34292	0.0135	1.86967
GTCGCA	65	1820	64/1030	1735/34292	0.0135	1.86967
TCGTCG	98	4108	88/1030	3412/34292	0.0135	1.86967
TGCGAC	65	1820	64/1030	1735/34292	0.0135	1.86967
AAGGCG	45	1968	44/1030	1871/34292	0.0136	1.86646
AGCATC	144	5265	128/1030	4781/34292	0.0136	1.86646
ATTGTG	357	11773	314/1030	9884/34292	0.0136	1.86646
CACAAT	357	11773	314/1030	9884/34292	0.0136	1.86646
CGCCTT	45	1968	44/1030	1871/34292	0.0136	1.86646
GATGCT	144	5265	128/1030	4781/34292	0.0136	1.86646
AGTATC	170	6469	158/1030	5798/34292	0.0137	1.86328
GATACT	170	6469	158/1030	5798/34292	0.0137	1.86328
GCAACC	100	2866	94/1030	2684/34292	0.0137	1.86328
GGTTGC	100	2866	94/1030	2684/34292	0.0137	1.86328
CCAACA	258	9254	223/1030	7984/34292	0.0138	1.86012
CCATTC	171	6210	151/1030	5558/34292	0.0138	1.86012
GAATGG	171	6210	151/1030	5558/34292	0.0138	1.86012
TGTTGG	258	9254	223/1030	7984/34292	0.0138	1.86012
AGCAAA	465	16674	371/1030	12928/34292	0.0139	1.85699
AGTGCG	46	1130	43/1030	1092/34292	0.0139	1.85699
CAACGA	169	6290	152/1030	5590/34292	0.0139	1.85699
CGCACT	46	1130	43/1030	1092/34292	0.0139	1.85699
CTTCTA	345	11099	297/1030	9331/34292	0.0139	1.85699
TAGAAG	345	11099	297/1030	9331/34292	0.0139	1.85699
TCGTTG	169	6290	152/1030	5590/34292	0.0139	1.85699
TTTGCT	465	16674	371/1030	12928/34292	0.0139	1.85699
AAGCTA	307	10043	270/1030	8439/34292	0.014	1.85387
ATTAGC	250	7812	221/1030	6822/34292	0.014	1.85387
GCTAAT	250	7812	221/1030	6822/34292	0.014	1.85387
GTGGTA	164	4884	149/1030	4465/34292	0.014	1.85387
TACCAC	164	4884	149/1030	4465/34292	0.014	1.85387
TAGCTT	307	10043	270/1030	8439/34292	0.014	1.85387
ACTCTC	222	8354	200/1030	7204/34292	0.0141	1.85078
ACTTGG	214	7496	183/1030	6633/34292	0.0141	1.85078
CCAAGT	214	7496	183/1030	6633/34292	0.0141	1.85078
CCGATA	75	2959	70/1030	2780/34292	0.0141	1.85078
GAGAGT	222	8354	200/1030	7204/34292	0.0141	1.85078
GCGAAA	101	4054	97/1030	3713/34292	0.0141	1.85078
GGACTA	89	3579	86/1030	3334/34292	0.0141	1.85078
TAGTCC	89	3579	86/1030	3334/34292	0.0141	1.85078
TATCGG	75	2959	70/1030	2780/34292	0.0141	1.85078
TTTCGC	101	4054	97/1030	3713/34292	0.0141	1.85078
CATTCG	98	3775	91/1030	3505/34292	0.0142	1.84771
CCCATA	204	6091	176/1030	5350/34292	0.0142	1.84771
CGAATG	98	3775	91/1030	3505/34292	0.0142	1.84771
CTATCC	85	3360	81/1030	3160/34292	0.0142	1.84771
GGATAG	85	3360	81/1030	3160/34292	0.0142	1.84771
TATGGG	204	6091	176/1030	5350/34292	0.0142	1.84771
TGCAAA	472	14889	352/1030	11162/34292	0.0142	1.84771
TTTGCA	472	14889	352/1030	11162/34292	0.0142	1.84771
GCGGGA	34	1568	32/1030	1432/34292	0.0143	1.84466
TCAAGA	405	14289	321/1030	11246/34292	0.0143	1.84466
TCCCGC	34	1568	32/1030	1432/34292	0.0143	1.84466
TCTTGA	405	14289	321/1030	11246/34292	0.0143	1.84466
AACCTT	317	11717	278/1030	9808/34292	0.0144	1.84164
AACTCT	387	13377	309/1030	10844/34292	0.0144	1.84164
AAGGTT	317	11717	278/1030	9808/34292	0.0144	1.84164
ACCAAT	418	14642	333/1030	11646/34292	0.0144	1.84164
ACTTAT	474	14778	367/1030	11667/34292	0.0144	1.84164
AGAGTT	387	13377	309/1030	10844/34292	0.0144	1.84164
ATAAGT	474	14778	367/1030	11667/34292	0.0144	1.84164
ATTGGT	418	14642	333/1030	11646/34292	0.0144	1.84164
AGACAC	202	5780	169/1030	5126/34292	0.0145	1.83863
AGAGTG	183	6636	161/1030	5882/34292	0.0145	1.83863
ATAGAC	236	7058	203/1030	6243/34292	0.0145	1.83863
ATGCGG	38	1639	36/1030	1575/34292	0.0145	1.83863
CACTCT	183	6636	161/1030	5882/34292	0.0145	1.83863
CCACAA	264	9691	233/1030	8300/34292	0.0145	1.83863
CCGCAT	38	1639	36/1030	1575/34292	0.0145	1.83863
GTCTAT	236	7058	203/1030	6243/34292	0.0145	1.83863
GTGTCT	202	5780	169/1030	5126/34292	0.0145	1.83863
TTGTGG	264	9691	233/1030	8300/34292	0.0145	1.83863
CCTAAG	99	3931	95/1030	3636/34292	0.0146	1.83565
CTTAGG	99	3931	95/1030	3636/34292	0.0146	1.83565
GTATCA	244	7979	225/1030	6970/34292	0.0146	1.83565
TGATAC	244	7979	225/1030	6970/34292	0.0146	1.83565
ATATCC	279	8614	234/1030	7270/34292	0.0147	1.83268
GGATAT	279	8614	234/1030	7270/34292	0.0147	1.83268
AAGTAG	313	9609	263/1030	8230/34292	0.0148	1.82974
CGTACC	64	1826	64/1030	1748/34292	0.0148	1.82974
CTACTT	313	9609	263/1030	8230/34292	0.0148	1.82974
CTTGAA	368	13250	306/1030	10731/34292	0.0148	1.82974
GCCGAA	56	2320	53/1030	2177/34292	0.0148	1.82974
GGTACG	64	1826	64/1030	1748/34292	0.0148	1.82974
TTCAAG	368	13250	306/1030	10731/34292	0.0148	1.82974
TTCGGC	56	2320	53/1030	2177/34292	0.0148	1.82974
AAGAAC	410	14498	329/1030	11494/34292	0.0149	1.82681
CCTAGC	48	2048	46/1030	1928/34292	0.0149	1.82681
GCTAGG	48	2048	46/1030	1928/34292	0.0149	1.82681
GTGCAC	40	1936	19/1030	947/34292	0.0149	1.82681
GTTCTT	410	14498	329/1030	11494/34292	0.0149	1.82681
GCCAAA	256	9531	227/1030	8086/34292	0.015	1.82391
GGTGGA	132	5045	121/1030	4518/34292	0.015	1.82391
TCCACC	132	5045	121/1030	4518/34292	0.015	1.82391
TTTGGC	256	9531	227/1030	8086/34292	0.015	1.82391
AAAGTC	367	12974	299/1030	10488/34292	0.0151	1.82102
AGAGGC	93	3642	87/1030	3354/34292	0.0151	1.82102
ATTGCA	322	10017	259/1030	8105/34292	0.0151	1.82102
CAGATG	131	4798	117/1030	4379/34292	0.0151	1.82102
CATCTG	131	4798	117/1030	4379/34292	0.0151	1.82102
GACTTT	367	12974	299/1030	10488/34292	0.0151	1.82102
GCCTCT	93	3642	87/1030	3354/34292	0.0151	1.82102
GGTAGA	122	4568	112/1030	4209/34292	0.0151	1.82102
TCCCAA	235	8411	206/1030	7380/34292	0.0151	1.82102
TCTACC	122	4568	112/1030	4209/34292	0.0151	1.82102
TGCAAT	322	10017	259/1030	8105/34292	0.0151	1.82102
TTGGGA	235	8411	206/1030	7380/34292	0.0151	1.82102
AGTTGG	215	7626	186/1030	6708/34292	0.0152	1.81816
CCAACT	215	7626	186/1030	6708/34292	0.0152	1.81816
CTGGTC	73	2894	68/1030	2696/34292	0.0152	1.81816
GACCAG	73	2894	68/1030	2696/34292	0.0152	1.81816
AATACA	623	20211	456/1030	14656/34292	0.0153	1.81531
CTAACA	295	9116	251/1030	7846/34292	0.0153	1.81531
TGTATT	623	20211	456/1030	14656/34292	0.0153	1.81531
TGTTAG	295	9116	251/1030	7846/34292	0.0153	1.81531
AAGCAC	157	4787	147/1030	4425/34292	0.0154	1.81248
AGTTCG	89	3407	82/1030	3178/34292	0.0154	1.81248
ATCTTG	331	11621	272/1030	9580/34292	0.0154	1.81248
CAAGAT	331	11621	272/1030	9580/34292	0.0154	1.81248
CGAACT	89	3407	82/1030	3178/34292	0.0154	1.81248
GTGCTT	157	4787	147/1030	4425/34292	0.0154	1.81248
AAGACT	299	10854	254/1030	8976/34292	0.0155	1.80967
AGTCTT	299	10854	254/1030	8976/34292	0.0155	1.80967
CCACGG	30	1425	30/1030	1349/34292	0.0155	1.80967
CCAGCG	18	938	18/1030	905/34292	0.0155	1.80967
CCGTGG	30	1425	30/1030	1349/34292	0.0155	1.80967
CGCTGG	18	938	18/1030	905/34292	0.0155	1.80967
CTGATC	129	5036	119/1030	4441/34292	0.0155	1.80967
GAGATC	199	7122	165/1030	5996/34292	0.0155	1.80967
GATCAG	129	5036	119/1030	4441/34292	0.0155	1.80967
GATCTC	199	7122	165/1030	5996/34292	0.0155	1.80967
ACCTAG	79	3197	74/1030	2899/34292	0.0156	1.80688
AGTTTC	465	15725	354/1030	12304/34292	0.0156	1.80688
ATTAGG	274	9750	233/1030	8272/34292	0.0156	1.80688
CCTAAT	274	9750	233/1030	8272/34292	0.0156	1.80688
CTAGGT	79	3197	74/1030	2899/34292	0.0156	1.80688
GAAACT	465	15725	354/1030	12304/34292	0.0156	1.80688
GGAAAC	233	8429	204/1030	7302/34292	0.0156	1.80688
GGGCCC	30	1654	15/1030	790/34292	0.0156	1.80688
GTTTCC	233	8429	204/1030	7302/34292	0.0156	1.80688
TAGGAA	243	8691	210/1030	7503/34292	0.0156	1.80688
TTCCTA	243	8691	210/1030	7503/34292	0.0156	1.80688
AACGCG	66	1787	58/1030	1568/34292	0.0157	1.8041
ACTCAC	151	5433	132/1030	4877/34292	0.0157	1.8041
CCACCG	71	2761	61/1030	2447/34292	0.0157	1.8041
CGCGTT	66	1787	58/1030	1568/34292	0.0157	1.8041
CGGTGG	71	2761	61/1030	2447/34292	0.0157	1.8041
GTGAGT	151	5433	132/1030	4877/34292	0.0157	1.8041
ATCGAC	133	4007	124/1030	3682/34292	0.0158	1.80134
CTAAGA	253	8892	215/1030	7665/34292	0.0158	1.80134
GTCGAT	133	4007	124/1030	3682/34292	0.0158	1.80134
TCCGGA	52	2386	24/1030	1127/34292	0.0158	1.80134
TCTTAG	253	8892	215/1030	7665/34292	0.0158	1.80134
CCTACA	99	3734	92/1030	3514/34292	0.0159	1.7986
TGTAGG	99	3734	92/1030	3514/34292	0.0159	1.7986
ACCAAC	238	8891	212/1030	7559/34292	0.016	1.79588
CACACA	407	11616	257/1030	8064/34292	0.016	1.79588
CTAATC	281	10239	243/1030	8597/34292	0.016	1.79588
GATTAG	281	10239	243/1030	8597/34292	0.016	1.79588
GTTGGT	238	8891	212/1030	7559/34292	0.016	1.79588
TGTGTG	407	11616	257/1030	8064/34292	0.016	1.79588
AAAAGA	1483	47457	762/1030	24866/34292	0.0161	1.79317
CCCGCC	24	1195	23/1030	1088/34292	0.0161	1.79317
CGGTGC	44	1186	44/1030	1138/34292	0.0161	1.79317
GCACCG	44	1186	44/1030	1138/34292	0.0161	1.79317
GGCGGG	24	1195	23/1030	1088/34292	0.0161	1.79317
TCTTTT	1483	47457	762/1030	24866/34292	0.0161	1.79317
AATGAC	318	10077	271/1030	8534/34292	0.0162	1.79048
ACCATC	176	6774	165/1030	5980/34292	0.0162	1.79048
AGAATA	525	17428	415/1030	13324/34292	0.0162	1.79048
AGCTCA	176	6267	146/1030	5341/34292	0.0162	1.79048
GATGGT	176	6774	165/1030	5980/34292	0.0162	1.79048
GTCATT	318	10077	271/1030	8534/34292	0.0162	1.79048
TATTCT	525	17428	415/1030	13324/34292	0.0162	1.79048
TGAGCT	176	6267	146/1030	5341/34292	0.0162	1.79048
AAACCT	396	13880	324/1030	11284/34292	0.0163	1.78781
AGGTTT	396	13880	324/1030	11284/34292	0.0163	1.78781
ATGCTA	180	6648	164/1030	5944/34292	0.0163	1.78781
CCGGGA	37	1510	31/1030	1379/34292	0.0163	1.78781
TAGCAT	180	6648	164/1030	5944/34292	0.0163	1.78781
TCCCGG	37	1510	31/1030	1379/34292	0.0163	1.78781
GCCTCC	45	1962	44/1030	1843/34292	0.0164	1.78516
GGAGGC	45	1962	44/1030	1843/34292	0.0164	1.78516
TCGGCA	40	1731	39/1030	1665/34292	0.0164	1.78516
TGCCGA	40	1731	39/1030	1665/34292	0.0164	1.78516
CCATAA	317	11154	266/1030	9349/34292	0.0165	1.78252
TTATGG	317	11154	266/1030	9349/34292	0.0165	1.78252
AAACGC	164	5139	146/1030	4412/34292	0.0166	1.77989
AATCTC	440	16362	366/1030	12672/34292	0.0166	1.77989
ACCGAT	111	4268	102/1030	3844/34292	0.0166	1.77989
ATACTC	233	7172	205/1030	6356/34292	0.0166	1.77989
ATCGGT	111	4268	102/1030	3844/34292	0.0166	1.77989
CGGTAA	96	3724	89/1030	3401/34292	0.0166	1.77989
CGTCAA	167	5037	150/1030	4543/34292	0.0166	1.77989
CTTGAC	198	6020	175/1030	5366/34292	0.0166	1.77989
GAGATT	440	16362	366/1030	12672/34292	0.0166	1.77989
GAGTAT	233	7172	205/1030	6356/34292	0.0166	1.77989
GCGTTT	164	5139	146/1030	4412/34292	0.0166	1.77989
GGCCAA	127	4594	105/1030	3947/34292	0.0166	1.77989
GTCAAG	198	6020	175/1030	5366/34292	0.0166	1.77989
TTACCG	96	3724	89/1030	3401/34292	0.0166	1.77989
TTGACG	167	5037	150/1030	4543/34292	0.0166	1.77989
TTGGCC	127	4594	105/1030	3947/34292	0.0166	1.77989
ACCTTG	129	4876	119/1030	4419/34292	0.0168	1.77469
AGATAC	236	7534	214/1030	6657/34292	0.0168	1.77469
CAAGGT	129	4876	119/1030	4419/34292	0.0168	1.77469
CAGTGG	78	3042	73/1030	2850/34292	0.0168	1.77469
CCACTG	78	3042	73/1030	2850/34292	0.0168	1.77469
GTATCT	236	7534	214/1030	6657/34292	0.0168	1.77469
ATTCTA	463	15103	369/1030	11815/34292	0.0169	1.77211
CCTCGA	85	2482	81/1030	2308/34292	0.0169	1.77211
TAGAAT	463	15103	369/1030	11815/34292	0.0169	1.77211
TCGAGG	85	2482	81/1030	2308/34292	0.0169	1.77211
CGCAAA	121	4366	106/1030	3975/34292	0.017	1.76955
CGTGAG	95	2692	88/1030	2533/34292	0.017	1.76955
CTCACG	95	2692	88/1030	2533/34292	0.017	1.76955
CTTCCA	245	8592	209/1030	7436/34292	0.017	1.76955
GGATAC	112	3439	109/1030	3212/34292	0.017	1.76955
GGCAAC	71	2815	68/1030	2675/34292	0.017	1.76955
GTATCC	112	3439	109/1030	3212/34292	0.017	1.76955
GTTGCC	71	2815	68/1030	2675/34292	0.017	1.76955
TGGAAG	245	8592	209/1030	7436/34292	0.017	1.76955
TTTGCG	121	4366	106/1030	3975/34292	0.017	1.76955
AACAAG	461	16290	367/1030	12690/34292	0.0171	1.767
AAGGAA	532	17836	413/1030	13286/34292	0.0171	1.767
CTTGTT	461	16290	367/1030	12690/34292	0.0171	1.767
TTCCTT	532	17836	413/1030	13286/34292	0.0171	1.767
ATCATA	638	19886	449/1030	14490/34292	0.0172	1.76447
GACGCC	27	1246	26/1030	1191/34292	0.0172	1.76447
GGCGTC	27	1246	26/1030	1191/34292	0.0172	1.76447
TATGAT	638	19886	449/1030	14490/34292	0.0172	1.76447
CAGGCA	36	1589	35/1030	1515/34292	0.0173	1.76195
CCCGAA	56	2492	54/1030	2185/34292	0.0173	1.76195
GCTTTA	265	9340	226/1030	7995/34292	0.0173	1.76195
GTCAAA	513	16518	395/1030	12693/34292	0.0173	1.76195
TAAAGC	265	9340	226/1030	7995/34292	0.0173	1.76195
TGCCTG	36	1589	35/1030	1515/34292	0.0173	1.76195
TTCGGG	56	2492	54/1030	2185/34292	0.0173	1.76195
TTTGAC	513	16518	395/1030	12693/34292	0.0173	1.76195
AAATTG	926	29173	588/1030	19124/34292	0.0174	1.75945
AAGTGG	238	7490	210/1030	6538/34292	0.0174	1.75945
AGAAGG	225	8433	201/1030	7159/34292	0.0174	1.75945
CAATTT	926	29173	588/1030	19124/34292	0.0174	1.75945
CCACTT	238	7490	210/1030	6538/34292	0.0174	1.75945
CCTTCT	225	8433	201/1030	7159/34292	0.0174	1.75945
AACTGA	310	10933	260/1030	9123/34292	0.0175	1.75696
AAGCGT	112	3292	105/1030	3089/34292	0.0175	1.75696
ACGCTT	112	3292	105/1030	3089/34292	0.0175	1.75696
AGCATA	192	7233	178/1030	6389/34292	0.0175	1.75696
AGTTAT	501	15456	376/1030	12068/34292	0.0175	1.75696
ATAACT	501	15456	376/1030	12068/34292	0.0175	1.75696
CCGACG	41	1806	39/1030	1656/34292	0.0175	1.75696
CGTAAG	110	3170	102/1030	2992/34292	0.0175	1.75696
CGTCGG	41	1806	39/1030	1656/34292	0.0175	1.75696
CTTACG	110	3170	102/1030	2992/34292	0.0175	1.75696
GTACCA	137	4184	124/1030	3708/34292	0.0175	1.75696
GTTAGA	289	8807	243/1030	7636/34292	0.0175	1.75696
TATGCT	192	7233	178/1030	6389/34292	0.0175	1.75696
TCAGTT	310	10933	260/1030	9123/34292	0.0175	1.75696
TCTAAC	289	8807	243/1030	7636/34292	0.0175	1.75696
TGGTAC	137	4184	124/1030	3708/34292	0.0175	1.75696
AGCCCC	24	1153	24/1030	1115/34292	0.0176	1.75449
AGGGAG	83	3342	79/1030	3045/34292	0.0176	1.75449
CTCCCT	83	3342	79/1030	3045/34292	0.0176	1.75449
GGGGCT	24	1153	24/1030	1115/34292	0.0176	1.75449
AGTCAT	272	8990	247/1030	7775/34292	0.0177	1.75203
ATGACT	272	8990	247/1030	7775/34292	0.0177	1.75203
TGATAA	573	19636	424/1030	14562/34292	0.0177	1.75203
TGCCAA	180	6412	159/1030	5749/34292	0.0177	1.75203
TTATCA	573	19636	424/1030	14562/34292	0.0177	1.75203
TTGGCA	180	6412	159/1030	5749/34292	0.0177	1.75203
CTACGC	52	1374	50/1030	1336/34292	0.0178	1.74958
GCGTAG	52	1374	50/1030	1336/34292	0.0178	1.74958
AAGGTG	142	5228	130/1030	4771/34292	0.0179	1.74715
ATAATC	540	17328	414/1030	13347/34292	0.0179	1.74715
CACCTT	142	5228	130/1030	4771/34292	0.0179	1.74715
GATTAT	540	17328	414/1030	13347/34292	0.0179	1.74715
TCCACA	233	8134	201/1030	7147/34292	0.0179	1.74715
TGTGGA	233	8134	201/1030	7147/34292	0.0179	1.74715
ACGGAT	120	3614	112/1030	3323/34292	0.018	1.74473
ATCCGT	120	3614	112/1030	3323/34292	0.018	1.74473
CCTAAA	348	12368	292/1030	10169/34292	0.018	1.74473
GACTAA	256	9088	220/1030	7779/34292	0.018	1.74473
GAGAGC	118	4591	111/1030	4128/34292	0.018	1.74473
GCTCTC	118	4591	111/1030	4128/34292	0.018	1.74473
TGACAA	414	13609	342/1030	10949/34292	0.018	1.74473
TTAGTC	256	9088	220/1030	7779/34292	0.018	1.74473
TTGTCA	414	13609	342/1030	10949/34292	0.018	1.74473
TTTAGG	348	12368	292/1030	10169/34292	0.018	1.74473
CCCGGC	15	807	15/1030	777/34292	0.0181	1.74232
CTATAG	216	6112	98/1030	2869/34292	0.0181	1.74232
[truncated: 1,899 more rows]

## Sheet: Only-H3K27me3 marked genes
Supplemental Data. Baile, Merini et al. (2021). EAR domain-containing transcription factors trigger PRC2-mediated chromatin marking in Arabidopsis. Plant Cell.
Supplemental Data Set S1. 6-mer motif analysis at 500 bp region upstream of the ATG of PcG targets
Motif Analysis in Promoter region of only-H3K27me3 marked genes as determined by Tair Motif finder tool (https://www.arabidopsis.org/tools/bulk/motiffinder/index.jsp)
oligoMer	Absolute number of this oligoMer in query set	Absolute number in genomic set	Number of sequences in query set containing oligoMer	Number of sequences (out of 34292 in genomic set) containing oligoMer	p-value from binomial distribution	-log10(pvalue)
GGCCCA	181	8386	137/1709	5644/34292	4.24e-25	24.3726
TGGGCC	181	8386	137/1709	5644/34292	4.24e-25	24.3726
ATGGGC	196	7751	160/1709	5647/34292	6.95e-18	17.158
GCCCAT	196	7751	160/1709	5647/34292	6.95e-18	17.158
AGGCCC	108	4917	95/1709	3948/34292	1.04e-17	16.983
GGGCCT	108	4917	95/1709	3948/34292	1.04e-17	16.983
AAAATA	4418	74897	1485/1709	27112/34292	1.3e-17	16.8861
TATTTT	4418	74897	1485/1709	27112/34292	1.3e-17	16.8861
AGCCCA	231	8126	186/1709	5931/34292	3.3e-14	13.4815
TGGGCT	231	8126	186/1709	5931/34292	3.3e-14	13.4815
CACGTG	146	6840	67/1709	2899/34292	3.87e-14	13.4123
AAAAAT	4365	79177	1516/1709	28256/34292	1.29e-13	12.8894
ATTTTT	4365	79177	1516/1709	28256/34292	1.29e-13	12.8894
GCCCAA	239	8239	204/1709	6219/34292	6.64e-13	12.1778
TTGGGC	239	8239	204/1709	6219/34292	6.64e-13	12.1778
AACCGG	163	6084	124/1709	4119/34292	3.03e-11	10.5186
CCGGTT	163	6084	124/1709	4119/34292	3.03e-11	10.5186
TCCGGT	123	4551	112/1709	3816/34292	3.41e-11	10.4672
AAGGCC	127	4541	115/1709	3836/34292	1.18e-10	9.92812
GGCCTT	127	4541	115/1709	3836/34292	1.18e-10	9.92812
CGGAGC	27	1572	27/1709	1460/34292	2.3e-10	9.63827
GCTCCG	27	1572	27/1709	1460/34292	2.3e-10	9.63827
CAGACA	169	5276	154/1709	4733/34292	3.26e-10	9.48678
TGTCTG	169	5276	154/1709	4733/34292	3.26e-10	9.48678
AGCAGC	102	3759	93/1709	3238/34292	3.53e-10	9.45223
GCTGCT	102	3759	93/1709	3238/34292	3.53e-10	9.45223
CGACGA	110	4108	100/1709	3412/34292	3.7e-10	9.4318
TCGTCG	110	4108	100/1709	3412/34292	3.7e-10	9.4318
AAGCCG	58	2492	58/1709	2322/34292	4.06e-10	9.39147
CGGCTT	58	2492	58/1709	2322/34292	4.06e-10	9.39147
CCGGAG	57	2488	51/1709	2128/34292	4.5e-10	9.34679
CTCCGG	57	2488	51/1709	2128/34292	4.5e-10	9.34679
CCCAGA	57	2338	53/1709	2177/34292	5.26e-10	9.27901
TCTGGG	57	2338	53/1709	2177/34292	5.26e-10	9.27901
CGGTTC	129	4530	112/1709	3692/34292	5.53e-10	9.25727
GAACCG	129	4530	112/1709	3692/34292	5.53e-10	9.25727
CAGAGC	100	3573	95/1709	3268/34292	5.66e-10	9.24718
GCTCTG	100	3573	95/1709	3268/34292	5.66e-10	9.24718
CCACAG	69	2644	66/1709	2494/34292	1.17e-09	8.93181
CTGTGG	69	2644	66/1709	2494/34292	1.17e-09	8.93181
GCCCAC	61	2489	59/1709	2277/34292	2.65e-09	8.57675
GTGGGC	61	2489	59/1709	2277/34292	2.65e-09	8.57675
ACGGCG	45	2022	41/1709	1786/34292	2.79e-09	8.5544
CGCCGT	45	2022	41/1709	1786/34292	2.79e-09	8.5544
AACGAC	198	5957	176/1709	5138/34292	2.81e-09	8.55129
GTCGTT	198	5957	176/1709	5138/34292	2.81e-09	8.55129
CGAATC	205	6195	188/1709	5394/34292	4.16e-09	8.38091
GATTCG	205	6195	188/1709	5394/34292	4.16e-09	8.38091
CCGGCG	30	1759	30/1709	1447/34292	5.87e-09	8.23136
CGCCGG	30	1759	30/1709	1447/34292	5.87e-09	8.23136
TCTGCA	196	5974	178/1709	5134/34292	6.99e-09	8.15552
TGCAGA	196	5974	178/1709	5134/34292	6.99e-09	8.15552
CTGAGC	66	2567	65/1709	2378/34292	1.07e-08	7.97062
GCTCAG	66	2567	65/1709	2378/34292	1.07e-08	7.97062
CTCAGC	88	3125	84/1709	2861/34292	1.09e-08	7.96257
GCTGAG	88	3125	84/1709	2861/34292	1.09e-08	7.96257
CTCTGA	236	6574	206/1709	5737/34292	1.37e-08	7.86328
TCAGAG	236	6574	206/1709	5737/34292	1.37e-08	7.86328
CGGAGA	142	4737	129/1709	3931/34292	1.91e-08	7.71897
TCTCCG	142	4737	129/1709	3931/34292	1.91e-08	7.71897
CCGTCG	50	2139	49/1709	1927/34292	2.28e-08	7.64207
CGACGG	50	2139	49/1709	1927/34292	2.28e-08	7.64207
CACAGA	190	5573	177/1709	5021/34292	3.36e-08	7.47366
TCTGTG	190	5573	177/1709	5021/34292	3.36e-08	7.47366
GCCGGA	53	2131	49/1709	1904/34292	4.12e-08	7.3851
TCCGGC	53	2131	49/1709	1904/34292	4.12e-08	7.3851
CCAGAC	59	2251	58/1709	2139/34292	4.3e-08	7.36653
GTCTGG	59	2251	58/1709	2139/34292	4.3e-08	7.36653
GGAGCA	82	2863	79/1709	2667/34292	5.02e-08	7.2993
TGCTCC	82	2863	79/1709	2667/34292	5.02e-08	7.2993
CCTCCG	48	2012	46/1709	1815/34292	5.18e-08	7.28567
CGGAGG	48	2012	46/1709	1815/34292	5.18e-08	7.28567
AATCGG	160	4748	143/1709	4206/34292	5.35e-08	7.27165
CCGATT	160	4748	143/1709	4206/34292	5.35e-08	7.27165
ACGACG	123	4160	103/1709	3253/34292	5.48e-08	7.26122
CGTCGT	123	4160	103/1709	3253/34292	5.48e-08	7.26122
CAGATC	174	5172	152/1709	4408/34292	6.18e-08	7.20901
GATCTG	174	5172	152/1709	4408/34292	6.18e-08	7.20901
CGCCAC	50	2040	50/1709	1909/34292	7.1e-08	7.14874
GTGGCG	50	2040	50/1709	1909/34292	7.1e-08	7.14874
CTGCTC	85	2918	81/1709	2700/34292	7.24e-08	7.14026
GAGCAG	85	2918	81/1709	2700/34292	7.24e-08	7.14026
ACCAGA	226	6315	205/1709	5612/34292	7.28e-08	7.13787
TCTGGT	226	6315	205/1709	5612/34292	7.28e-08	7.13787
CCGGAA	106	3538	97/1709	3081/34292	9.32e-08	7.03058
TTCCGG	106	3538	97/1709	3081/34292	9.32e-08	7.03058
GGTGGA	169	5045	158/1709	4518/34292	1.02e-07	6.9914
TCCACC	169	5045	158/1709	4518/34292	1.02e-07	6.9914
GCAGCA	97	3317	89/1709	2874/34292	1.18e-07	6.92812
TGCTGC	97	3317	89/1709	2874/34292	1.18e-07	6.92812
GACGGC	47	1865	44/1709	1729/34292	1.2e-07	6.92082
GCCGTC	47	1865	44/1709	1729/34292	1.2e-07	6.92082
CTGAGA	227	6340	204/1709	5547/34292	1.42e-07	6.84771
TCTCAG	227	6340	204/1709	5547/34292	1.42e-07	6.84771
AGACTG	136	4177	130/1709	3846/34292	1.45e-07	6.83863
CAGTCT	136	4177	130/1709	3846/34292	1.45e-07	6.83863
AAGCCC	232	6656	194/1709	5313/34292	1.62e-07	6.79048
GGGCTT	232	6656	194/1709	5313/34292	1.62e-07	6.79048
CCAGAG	102	3339	99/1709	3097/34292	1.78e-07	6.74958
CTCTGG	102	3339	99/1709	3097/34292	1.78e-07	6.74958
ACCGGT	108	4378	52/1709	1923/34292	1.83e-07	6.73755
CCGCCA	69	2348	60/1709	2128/34292	1.89e-07	6.72354
TGGCGG	69	2348	60/1709	2128/34292	1.89e-07	6.72354
CCAGAA	215	6013	196/1709	5340/34292	2.15e-07	6.66756
TTCTGG	215	6013	196/1709	5340/34292	2.15e-07	6.66756
ACGCCG	35	1540	34/1709	1432/34292	2.37e-07	6.62525
CGGCGT	35	1540	34/1709	1432/34292	2.37e-07	6.62525
CTCCGC	38	1690	38/1709	1541/34292	2.39e-07	6.6216
GCGGAG	38	1690	38/1709	1541/34292	2.39e-07	6.6216
CAGCGA	53	2086	53/1709	1937/34292	2.44e-07	6.61261
TCGCTG	53	2086	53/1709	1937/34292	2.44e-07	6.61261
CATTGG	261	7130	240/1709	6305/34292	2.84e-07	6.54668
CCAATG	261	7130	240/1709	6305/34292	2.84e-07	6.54668
AAGAGC	248	6776	222/1709	5899/34292	3.09e-07	6.51004
GCTCTT	248	6776	222/1709	5899/34292	3.09e-07	6.51004
GTCTGA	168	4830	156/1709	4400/34292	3.43e-07	6.46471
TCAGAC	168	4830	156/1709	4400/34292	3.43e-07	6.46471
CAGCCA	107	3373	103/1709	3158/34292	3.5e-07	6.45593
TGGCTG	107	3373	103/1709	3158/34292	3.5e-07	6.45593
ACGGTC	67	2382	65/1709	2224/34292	3.78e-07	6.42251
GACCGT	67	2382	65/1709	2224/34292	3.78e-07	6.42251
ACGACA	186	5348	176/1709	4850/34292	3.84e-07	6.41567
TGTCGT	186	5348	176/1709	4850/34292	3.84e-07	6.41567
CCGATC	85	2999	82/1709	2645/34292	3.85e-07	6.41454
GATCGG	85	2999	82/1709	2645/34292	3.85e-07	6.41454
CACGCG	35	1614	33/1709	1386/34292	3.92e-07	6.40671
CGCGTG	35	1614	33/1709	1386/34292	3.92e-07	6.40671
ACAGAC	140	4081	129/1709	3751/34292	5.13e-07	6.28988
GTCTGT	140	4081	129/1709	3751/34292	5.13e-07	6.28988
CTCTGC	145	4444	138/1709	3960/34292	5.16e-07	6.28735
GCAGAG	145	4444	138/1709	3960/34292	5.16e-07	6.28735
CGATTC	187	5461	174/1709	4784/34292	5.31e-07	6.27491
GAATCG	187	5461	174/1709	4784/34292	5.31e-07	6.27491
GCCGCC	36	1643	35/1709	1428/34292	5.5e-07	6.25964
GGCGGC	36	1643	35/1709	1428/34292	5.5e-07	6.25964
CGCTTC	87	2787	80/1709	2575/34292	5.91e-07	6.22841
GAAGCG	87	2787	80/1709	2575/34292	5.91e-07	6.22841
ATCGGA	178	5300	166/1709	4592/34292	6.21e-07	6.20691
TCCGAT	178	5300	166/1709	4592/34292	6.21e-07	6.20691
GAGCAA	254	6748	227/1709	5960/34292	6.4e-07	6.19382
TTGCTC	254	6748	227/1709	5960/34292	6.4e-07	6.19382
AAGCTT	536	14354	244/1709	6335/34292	6.48e-07	6.18842
GGGCCA	89	2878	83/1709	2642/34292	6.7e-07	6.17393
TGGCCC	89	2878	83/1709	2642/34292	6.7e-07	6.17393
ACACAG	172	4942	162/1709	4492/34292	7.15e-07	6.14569
CTGTGT	172	4942	162/1709	4492/34292	7.15e-07	6.14569
CGTCTC	128	3921	121/1709	3542/34292	7.52e-07	6.12378
GAGACG	128	3921	121/1709	3542/34292	7.52e-07	6.12378
ACAGGC	43	1700	43/1709	1624/34292	8.59e-07	6.06601
GCCTGT	43	1700	43/1709	1624/34292	8.59e-07	6.06601
CGTGTC	119	3653	107/1709	3202/34292	9.05e-07	6.04335
GACACG	119	3653	107/1709	3202/34292	9.05e-07	6.04335
GACCCA	143	4234	136/1709	3879/34292	9.25e-07	6.03386
TGGGTC	143	4234	136/1709	3879/34292	9.25e-07	6.03386
AACGGT	200	5528	180/1709	4882/34292	9.49e-07	6.02273
ACCGTT	200	5528	180/1709	4882/34292	9.49e-07	6.02273
CGTGGC	76	2667	73/1709	2379/34292	9.68e-07	6.01412
GCCACG	76	2667	73/1709	2379/34292	9.68e-07	6.01412
CAGATG	170	4798	158/1709	4379/34292	1.01e-06	5.99568
CATCTG	170	4798	158/1709	4379/34292	1.01e-06	5.99568
GAGCTC	106	3796	49/1709	1770/34292	1.09e-06	5.96257
CGGATC	104	3303	92/1709	2829/34292	1.21e-06	5.91721
GATCCG	104	3303	92/1709	2829/34292	1.21e-06	5.91721
AACGGC	105	3318	98/1709	2969/34292	1.29e-06	5.88941
GCCGTT	105	3318	98/1709	2969/34292	1.29e-06	5.88941
ACAGTC	122	3627	116/1709	3393/34292	1.31e-06	5.88273
GACTGT	122	3627	116/1709	3393/34292	1.31e-06	5.88273
TCCAGA	178	5095	168/1709	4589/34292	1.32e-06	5.87943
TCTGGA	178	5095	168/1709	4589/34292	1.32e-06	5.87943
AGCAAC	241	6288	215/1709	5642/34292	1.33e-06	5.87615
GTTGCT	241	6288	215/1709	5642/34292	1.33e-06	5.87615
ACACGT	239	6908	202/1709	5350/34292	1.38e-06	5.86012
ACGTGT	239	6908	202/1709	5350/34292	1.38e-06	5.86012
GGCGGT	39	1593	38/1709	1470/34292	1.48e-06	5.82974
CCGGTC	49	1937	47/1709	1704/34292	1.53e-06	5.81531
GACCGG	49	1937	47/1709	1704/34292	1.53e-06	5.81531
AGCTCG	74	2574	71/1709	2306/34292	1.58e-06	5.80134
CGAGCT	74	2574	71/1709	2306/34292	1.58e-06	5.80134
CTCCGA	101	3274	97/1709	2932/34292	1.64e-06	5.78516
TCGGAG	101	3274	97/1709	2932/34292	1.64e-06	5.78516
CTCGAA	181	5215	174/1709	4709/34292	1.67e-06	5.77728
TTCGAG	181	5215	174/1709	4709/34292	1.67e-06	5.77728
AGTCTG	116	3556	114/1709	3330/34292	1.73e-06	5.76195
CAGACT	116	3556	114/1709	3330/34292	1.73e-06	5.76195
CACCAC	199	5666	175/1709	4729/34292	1.74e-06	5.75945
GTGGTG	199	5666	175/1709	4729/34292	1.74e-06	5.75945
CCACCG	81	2761	77/1709	2447/34292	1.77e-06	5.75203
CGGTGG	81	2761	77/1709	2447/34292	1.77e-06	5.75203
ACGTGG	152	4942	143/1709	4000/34292	1.78e-06	5.74958
CCACGT	152	4942	143/1709	4000/34292	1.78e-06	5.74958
AGAGCT	231	6434	208/1709	5464/34292	1.82e-06	5.73993
AGCTCT	231	6434	208/1709	5464/34292	1.82e-06	5.73993
CAGAAC	203	5418	181/1709	4859/34292	1.87e-06	5.72816
GTTCTG	203	5418	181/1709	4859/34292	1.87e-06	5.72816
ATCCCG	44	1620	41/1709	1537/34292	2e-06	5.69897
CGGGAT	44	1620	41/1709	1537/34292	2e-06	5.69897
GTCGGT	95	3004	90/1709	2754/34292	2.01e-06	5.6968
AACGCC	63	2167	61/1709	2039/34292	2.37e-06	5.62525
GGCGTT	63	2167	61/1709	2039/34292	2.37e-06	5.62525
AGAGCA	261	6723	230/1709	5923/34292	2.65e-06	5.57675
TGCTCT	261	6723	230/1709	5923/34292	2.65e-06	5.57675
CCGCCG	44	1911	40/1709	1499/34292	2.66e-06	5.57512
CGAAGA	281	7466	247/1709	6296/34292	2.66e-06	5.57512
CGGCGG	44	1911	40/1709	1499/34292	2.66e-06	5.57512
TCTTCG	281	7466	247/1709	6296/34292	2.66e-06	5.57512
CTCGGT	80	2558	76/1709	2393/34292	3.17e-06	5.49894
GGAGGA	216	6216	189/1709	4996/34292	3.42e-06	5.46597
TCCTCC	216	6216	189/1709	4996/34292	3.42e-06	5.46597
ACCGGG	39	1510	36/1709	1381/34292	3.64e-06	5.4389
CCCGGT	39	1510	36/1709	1381/34292	3.64e-06	5.4389
GACCAC	128	3805	123/1709	3495/34292	3.65e-06	5.43771
GTGGTC	128	3805	123/1709	3495/34292	3.65e-06	5.43771
AACCGA	304	8529	244/1709	6200/34292	3.93e-06	5.40561
TCGGTT	304	8529	244/1709	6200/34292	3.93e-06	5.40561
GACGAC	133	3990	120/1709	3420/34292	4e-06	5.39794
GTCGTC	133	3990	120/1709	3420/34292	4e-06	5.39794
GGCTCA	102	3163	99/1709	2928/34292	4.12e-06	5.3851
TGAGCC	102	3163	99/1709	2928/34292	4.12e-06	5.3851
CTGCAA	240	6389	217/1709	5603/34292	4.14e-06	5.383
TTGCAG	240	6389	217/1709	5603/34292	4.14e-06	5.383
ACTCTG	188	5205	176/1709	4689/34292	4.31e-06	5.36552
CAGAGT	188	5205	176/1709	4689/34292	4.31e-06	5.36552
AAGCTG	234	6306	213/1709	5510/34292	4.41e-06	5.35556
CAGCTT	234	6306	213/1709	5510/34292	4.41e-06	5.35556
GTCCCA	108	3272	104/1709	3041/34292	4.45e-06	5.35164
TGGGAC	108	3272	104/1709	3041/34292	4.45e-06	5.35164
GAGCCC	47	1750	47/1709	1657/34292	4.52e-06	5.34486
GGGCTC	47	1750	47/1709	1657/34292	4.52e-06	5.34486
CCGACG	49	1806	47/1709	1656/34292	4.62e-06	5.33536
CGTCGG	49	1806	47/1709	1656/34292	4.62e-06	5.33536
GCTCAA	218	5886	201/1709	5241/34292	4.63e-06	5.33442
TTGAGC	218	5886	201/1709	5241/34292	4.63e-06	5.33442
AGACAC	223	5780	196/1709	5126/34292	4.89e-06	5.31069
GTGTCT	223	5780	196/1709	5126/34292	4.89e-06	5.31069
GAGGCC	51	1868	51/1709	1753/34292	5.09e-06	5.29328
GGCCTC	51	1868	51/1709	1753/34292	5.09e-06	5.29328
CCCTAG	184	2625	166/1709	2400/34292	5.42e-06	5.266
CTAGGG	184	2625	166/1709	2400/34292	5.42e-06	5.266
CGGGAA	96	2895	88/1709	2651/34292	5.55e-06	5.25571
TTCCCG	96	2895	88/1709	2651/34292	5.55e-06	5.25571
CCGGTA	59	2022	54/1709	1823/34292	5.71e-06	5.24336
TACCGG	59	2022	54/1709	1823/34292	5.71e-06	5.24336
AAGCTC	272	7168	242/1709	6126/34292	5.77e-06	5.23882
GAGCTT	272	7168	242/1709	6126/34292	5.77e-06	5.23882
TCAGCA	172	4795	161/1709	4330/34292	5.92e-06	5.22768
TGCTGA	172	4795	161/1709	4330/34292	5.92e-06	5.22768
ACTCAG	133	3846	128/1709	3579/34292	6.02e-06	5.2204
CTGAGT	133	3846	128/1709	3579/34292	6.02e-06	5.2204
AGATCG	146	4140	135/1709	3739/34292	6.04e-06	5.21896
CGATCT	146	4140	135/1709	3739/34292	6.04e-06	5.21896
CTGATC	184	5036	166/1709	4441/34292	6.04e-06	5.21896
GATCAG	184	5036	166/1709	4441/34292	6.04e-06	5.21896
CGTCGC	48	1603	41/1709	1488/34292	6.4e-06	5.19382
GCGACG	48	1603	41/1709	1488/34292	6.4e-06	5.19382
CACCGG	57	2127	57/1709	1889/34292	6.85e-06	5.16431
CCGGTG	57	2127	57/1709	1889/34292	6.85e-06	5.16431
GCGGGA	43	1568	39/1709	1432/34292	7.07e-06	5.15058
TCCCGC	43	1568	39/1709	1432/34292	7.07e-06	5.15058
ACGGTG	101	3128	98/1709	2873/34292	7.11e-06	5.14813
CACCGT	101	3128	98/1709	2873/34292	7.11e-06	5.14813
GGCTTA	183	5032	170/1709	4519/34292	7.14e-06	5.1463
TAAGCC	183	5032	170/1709	4519/34292	7.14e-06	5.1463
AAGACG	202	5449	187/1709	4898/34292	7.17e-06	5.14448
CGTCTT	202	5449	187/1709	4898/34292	7.17e-06	5.14448
CTCACC	137	3812	127/1709	3541/34292	7.62e-06	5.11805
GGTGAG	137	3812	127/1709	3541/34292	7.62e-06	5.11805
CGTGAC	90	2822	87/1709	2608/34292	7.84e-06	5.10568
GTCACG	90	2822	87/1709	2608/34292	7.84e-06	5.10568
AATCCG	192	5028	167/1709	4439/34292	8.54e-06	5.06854
CGGATT	192	5028	167/1709	4439/34292	8.54e-06	5.06854
CTGTTC	179	4850	165/1709	4392/34292	8.81e-06	5.05502
GAACAG	179	4850	165/1709	4392/34292	8.81e-06	5.05502
CAGTGA	196	5318	184/1709	4816/34292	8.82e-06	5.05453
TCACTG	196	5318	184/1709	4816/34292	8.82e-06	5.05453
CGGTAC	46	1579	42/1709	1499/34292	8.98e-06	5.04672
GTACCG	46	1579	42/1709	1499/34292	8.98e-06	5.04672
GACGAA	238	6368	220/1709	5607/34292	9.26e-06	5.03339
TTCGTC	238	6368	220/1709	5607/34292	9.26e-06	5.03339
AGCGGG	23	1006	22/1709	965/34292	9.61e-06	5.01728
CCCGCT	23	1006	22/1709	965/34292	9.61e-06	5.01728
CCGCCC	12	655	10/1709	612/34292	9.65e-06	5.01547
GGGCGG	12	655	10/1709	612/34292	9.65e-06	5.01547
CCGAGG	32	1283	31/1709	1207/34292	1.02e-05	4.9914
CCTCGG	32	1283	31/1709	1207/34292	1.02e-05	4.9914
CTGGGC	42	1569	41/1709	1468/34292	1.02e-05	4.9914
GCCCAG	42	1569	41/1709	1468/34292	1.02e-05	4.9914
CAACGG	123	3569	115/1709	3244/34292	1.06e-05	4.97469
CCGTTG	123	3569	115/1709	3244/34292	1.06e-05	4.97469
CGGTGA	118	3556	113/1709	3198/34292	1.06e-05	4.97469
TACCGA	101	3079	100/1709	2896/34292	1.06e-05	4.97469
TCACCG	118	3556	113/1709	3198/34292	1.06e-05	4.97469
TCGGTA	101	3079	100/1709	2896/34292	1.06e-05	4.97469
CCAGCG	20	938	20/1709	905/34292	1.07e-05	4.97062
CGCTGG	20	938	20/1709	905/34292	1.07e-05	4.97062
CGAGAA	245	6664	229/1709	5792/34292	1.08e-05	4.96658
GGGCCC	34	1654	16/1709	790/34292	1.08e-05	4.96658
TTCTCG	245	6664	229/1709	5792/34292	1.08e-05	4.96658
AGACCG	72	2235	67/1709	2110/34292	1.11e-05	4.95468
CGGTCT	72	2235	67/1709	2110/34292	1.11e-05	4.95468
CAGCAG	88	2844	82/1709	2469/34292	1.13e-05	4.94692
CTGCTG	88	2844	82/1709	2469/34292	1.13e-05	4.94692
AAACGG	233	6080	209/1709	5348/34292	1.16e-05	4.93554
CCGTTT	233	6080	209/1709	5348/34292	1.16e-05	4.93554
CGGCCC	56	1825	48/1709	1638/34292	1.2e-05	4.92082
GGGCCG	56	1825	48/1709	1638/34292	1.2e-05	4.92082
CACAGG	51	1766	51/1709	1711/34292	1.25e-05	4.90309
CCTGTG	51	1766	51/1709	1711/34292	1.25e-05	4.90309
CGGTCA	76	2485	76/1709	2320/34292	1.26e-05	4.89963
TGACCG	76	2485	76/1709	2320/34292	1.26e-05	4.89963
AGTCGC	47	1692	46/1709	1584/34292	1.3e-05	4.88606
GCGACT	47	1692	46/1709	1584/34292	1.3e-05	4.88606
CAGCAA	218	5799	202/1709	5183/34292	1.33e-05	4.87615
TTGCTG	218	5799	202/1709	5183/34292	1.33e-05	4.87615
CCGTCC	42	1537	41/1709	1455/34292	1.36e-05	4.86646
GGACGG	42	1537	41/1709	1455/34292	1.36e-05	4.86646
GAAGCC	157	4333	146/1709	3933/34292	1.38e-05	4.86012
GGCTTC	157	4333	146/1709	3933/34292	1.38e-05	4.86012
AGCCCC	28	1153	28/1709	1115/34292	1.39e-05	4.85699
CCCGCC	32	1195	27/1709	1088/34292	1.39e-05	4.85699
GGCGGG	32	1195	27/1709	1088/34292	1.39e-05	4.85699
GGGGCT	28	1153	28/1709	1115/34292	1.39e-05	4.85699
GACGGA	94	2785	86/1709	2551/34292	1.41e-05	4.85078
TCCGTC	94	2785	86/1709	2551/34292	1.41e-05	4.85078
AAGCGG	69	2217	66/1709	2071/34292	1.47e-05	4.83268
CCGCTT	69	2217	66/1709	2071/34292	1.47e-05	4.83268
CGGTGC	29	1186	29/1709	1138/34292	1.52e-05	4.81816
GCACCG	29	1186	29/1709	1138/34292	1.52e-05	4.81816
GAGAGC	172	4591	155/1709	4128/34292	1.54e-05	4.81248
GCTCTC	172	4591	155/1709	4128/34292	1.54e-05	4.81248
CAGCTC	116	3412	109/1709	3079/34292	1.62e-05	4.79048
GAGCTG	116	3412	109/1709	3079/34292	1.62e-05	4.79048
CTGGAA	176	4791	167/1709	4392/34292	1.63e-05	4.78781
TTCCAG	176	4791	167/1709	4392/34292	1.63e-05	4.78781
CACCGC	44	1642	44/1709	1523/34292	1.64e-05	4.78516
GCGGTG	44	1642	44/1709	1523/34292	1.64e-05	4.78516
CGAGGA	106	3200	103/1709	2938/34292	1.68e-05	4.77469
TCCTCG	106	3200	103/1709	2938/34292	1.68e-05	4.77469
ACGGAG	94	2804	86/1709	2538/34292	1.77e-05	4.75203
AGCCGG	40	1465	37/1709	1341/34292	1.77e-05	4.75203
CCGGCT	40	1465	37/1709	1341/34292	1.77e-05	4.75203
CTCCGT	94	2804	86/1709	2538/34292	1.77e-05	4.75203
AATGGC	236	6215	220/1709	5549/34292	1.9e-05	4.72125
GCCATT	236	6215	220/1709	5549/34292	1.9e-05	4.72125
GGACCA	147	4208	142/1709	3819/34292	1.95e-05	4.70997
TGGTCC	147	4208	142/1709	3819/34292	1.95e-05	4.70997
GCGTGA	72	2230	67/1709	2080/34292	1.96e-05	4.70774
TCACGC	72	2230	67/1709	2080/34292	1.96e-05	4.70774
ATGGCG	87	2635	83/1709	2460/34292	2.01e-05	4.6968
CGCCAT	87	2635	83/1709	2460/34292	2.01e-05	4.6968
AGCAGA	229	6182	213/1709	5390/34292	2.05e-05	4.68825
TCTGCT	229	6182	213/1709	5390/34292	2.05e-05	4.68825
ATCTGC	160	4423	149/1709	3972/34292	2.07e-05	4.68403
GCAGAT	160	4423	149/1709	3972/34292	2.07e-05	4.68403
AGATCC	212	5628	197/1709	5037/34292	2.1e-05	4.67778
GGATCT	212	5628	197/1709	5037/34292	2.1e-05	4.67778
ACCGTC	97	2914	93/1709	2691/34292	2.13e-05	4.67162
GACGGT	97	2914	93/1709	2691/34292	2.13e-05	4.67162
ACGCAG	54	1805	52/1709	1709/34292	2.19e-05	4.65956
CTGCGT	54	1805	52/1709	1709/34292	2.19e-05	4.65956
AGGAGG	158	4551	143/1709	3832/34292	2.23e-05	4.6517
CCTCCT	158	4551	143/1709	3832/34292	2.23e-05	4.6517
AGACGA	243	6395	223/1709	5601/34292	2.24e-05	4.64975
TCGTCT	243	6395	223/1709	5601/34292	2.24e-05	4.64975
GATTCC	250	6397	227/1709	5687/34292	2.27e-05	4.64397
GGAATC	250	6397	227/1709	5687/34292	2.27e-05	4.64397
ACGCGC	26	1244	26/1709	1042/34292	2.28e-05	4.64207
GCGCGT	26	1244	26/1709	1042/34292	2.28e-05	4.64207
CTGGGA	61	1968	58/1709	1854/34292	2.29e-05	4.64016
TCCCAG	61	1968	58/1709	1854/34292	2.29e-05	4.64016
ACGAGC	77	2416	74/1709	2239/34292	2.3e-05	4.63827
GCTCGT	77	2416	74/1709	2239/34292	2.3e-05	4.63827
CCGGGA	42	1510	39/1709	1379/34292	2.4e-05	4.61979
TCCCGG	42	1510	39/1709	1379/34292	2.4e-05	4.61979
ACTGAG	153	4249	147/1709	3916/34292	2.42e-05	4.61618
CTCAGT	153	4249	147/1709	3916/34292	2.42e-05	4.61618
ACCCAG	51	1762	51/1709	1675/34292	2.64e-05	4.5784
CTGGGT	51	1762	51/1709	1675/34292	2.64e-05	4.5784
AGCTCC	132	3676	118/1709	3251/34292	2.76e-05	4.55909
GGAGCT	132	3676	118/1709	3251/34292	2.76e-05	4.55909
AGCGGA	55	1815	53/1709	1720/34292	2.88e-05	4.54061
TCCGCT	55	1815	53/1709	1720/34292	2.88e-05	4.54061
CTGGCC	40	1392	37/1709	1319/34292	2.94e-05	4.53165
GGCCAG	40	1392	37/1709	1319/34292	2.94e-05	4.53165
GGAACC	123	3432	114/1709	3154/34292	3e-05	4.52288
GGTTCC	123	3432	114/1709	3154/34292	3e-05	4.52288
GCCGGC	18	1142	9/1709	546/34292	3.12e-05	4.50585
CGTCGA	87	2823	85/1709	2481/34292	3.13e-05	4.50446
TCGACG	87	2823	85/1709	2481/34292	3.13e-05	4.50446
CACGAG	112	3153	105/1709	2944/34292	3.18e-05	4.49757
CTCGTG	112	3153	105/1709	2944/34292	3.18e-05	4.49757
GGTCCA	161	4477	156/1709	4095/34292	3.28e-05	4.48413
TGGACC	161	4477	156/1709	4095/34292	3.28e-05	4.48413
AGGTGG	118	3440	115/1709	3170/34292	3.33e-05	4.47756
CCACCT	118	3440	115/1709	3170/34292	3.33e-05	4.47756
AGCTTG	250	6599	224/1709	5589/34292	3.34e-05	4.47625
CAAGCT	250	6599	224/1709	5589/34292	3.34e-05	4.47625
AGCTGC	108	3226	101/1709	2848/34292	3.37e-05	4.47237
GCAGCT	108	3226	101/1709	2848/34292	3.37e-05	4.47237
ACACCG	76	2253	71/1709	2145/34292	3.45e-05	4.46218
CGGTGT	76	2253	71/1709	2145/34292	3.45e-05	4.46218
ACAGCC	71	2217	70/1709	2117/34292	3.72e-05	4.42946
GGCTGT	71	2217	70/1709	2117/34292	3.72e-05	4.42946
ACGGCC	42	1525	41/1709	1409/34292	3.78e-05	4.42251
GGCCGT	42	1525	41/1709	1409/34292	3.78e-05	4.42251
AGCTGA	223	5840	201/1709	5076/34292	3.82e-05	4.41794
TCAGCT	223	5840	201/1709	5076/34292	3.82e-05	4.41794
CTCGCC	46	1607	45/1709	1508/34292	3.86e-05	4.41341
GGCGAG	46	1607	45/1709	1508/34292	3.86e-05	4.41341
ACGGCT	79	2496	78/1709	2304/34292	3.87e-05	4.41229
AGCCGT	79	2496	78/1709	2304/34292	3.87e-05	4.41229
AACTCG	193	5059	179/1709	4591/34292	3.91e-05	4.40782
CGAGTT	193	5059	179/1709	4591/34292	3.91e-05	4.40782
AGTGGG	140	3893	134/1709	3589/34292	3.92e-05	4.40671
CCCACT	140	3893	134/1709	3589/34292	3.92e-05	4.40671
CACGGC	38	1402	37/1709	1306/34292	3.93e-05	4.40561
GCCGTG	38	1402	37/1709	1306/34292	3.93e-05	4.40561
CAGACC	84	2523	81/1709	2370/34292	4.18e-05	4.37882
GGTCTG	84	2523	81/1709	2370/34292	4.18e-05	4.37882
CAGAGG	139	3845	129/1709	3471/34292	4.23e-05	4.37366
CCTCTG	139	3845	129/1709	3471/34292	4.23e-05	4.37366
CGGCGA	77	2590	75/1709	2226/34292	4.39e-05	4.35754
TCGCCG	77	2590	75/1709	2226/34292	4.39e-05	4.35754
CTCAGA	202	5423	189/1709	4799/34292	4.53e-05	4.3439
TCTGAG	202	5423	189/1709	4799/34292	4.53e-05	4.3439
ACAGTG	162	4400	155/1709	4048/34292	4.54e-05	4.34294
CACTGT	162	4400	155/1709	4048/34292	4.54e-05	4.34294
GGACCC	55	1799	53/1709	1697/34292	4.54e-05	4.34294
GGGTCC	55	1799	53/1709	1697/34292	4.54e-05	4.34294
GTCCAC	137	3715	129/1709	3465/34292	4.6e-05	4.33724
GTGGAC	137	3715	129/1709	3465/34292	4.6e-05	4.33724
CAGCAC	59	1877	56/1709	1769/34292	4.63e-05	4.33442
GGCGAA	89	2619	84/1709	2434/34292	4.63e-05	4.33442
GTGCTG	59	1877	56/1709	1769/34292	4.63e-05	4.33442
TTCGCC	89	2619	84/1709	2434/34292	4.63e-05	4.33442
AACCGT	202	5244	180/1709	4599/34292	4.66e-05	4.33161
ACGGTT	202	5244	180/1709	4599/34292	4.66e-05	4.33161
CGCATC	62	1949	60/1709	1865/34292	4.69e-05	4.32883
GATGCG	62	1949	60/1709	1865/34292	4.69e-05	4.32883
AGCTCA	251	6267	214/1709	5341/34292	4.76e-05	4.32239
TGAGCT	251	6267	214/1709	5341/34292	4.76e-05	4.32239
CCGTTA	147	3893	129/1709	3462/34292	4.8e-05	4.31876
TAACGG	147	3893	129/1709	3462/34292	4.8e-05	4.31876
CGCCGC	38	1473	34/1709	1220/34292	4.87e-05	4.31247
GCGGCG	38	1473	34/1709	1220/34292	4.87e-05	4.31247
GCAAGC	106	2956	98/1709	2753/34292	5.05e-05	4.29671
GCCACC	74	2262	69/1709	2076/34292	5.05e-05	4.29671
GCTTGC	106	2956	98/1709	2753/34292	5.05e-05	4.29671
GGTGGC	74	2262	69/1709	2076/34292	5.05e-05	4.29671
GCTGGA	96	2817	92/1709	2614/34292	5.09e-05	4.29328
TCCAGC	96	2817	92/1709	2614/34292	5.09e-05	4.29328
CCCACG	57	1857	54/1709	1714/34292	5.24e-05	4.28067
CGTGGG	57	1857	54/1709	1714/34292	5.24e-05	4.28067
GAATCC	265	6559	237/1709	5828/34292	5.41e-05	4.2668
GGATTC	265	6559	237/1709	5828/34292	5.41e-05	4.2668
ATCCGA	200	5348	180/1709	4586/34292	5.47e-05	4.26201
TCGGAT	200	5348	180/1709	4586/34292	5.47e-05	4.26201
GCGAGA	96	2846	92/1709	2608/34292	5.6e-05	4.25181
TCTCGC	96	2846	92/1709	2608/34292	5.6e-05	4.25181
ATTCGG	172	4687	155/1709	4030/34292	5.74e-05	4.24109
CCGAAT	172	4687	155/1709	4030/34292	5.74e-05	4.24109
CGTGGA	131	3688	125/1709	3359/34292	5.74e-05	4.24109
TCCACG	131	3688	125/1709	3359/34292	5.74e-05	4.24109
GGTGAC	117	3247	111/1709	3041/34292	5.82e-05	4.23508
GTCACC	117	3247	111/1709	3041/34292	5.82e-05	4.23508
AACACG	208	5172	183/1709	4643/34292	6.09e-05	4.21538
AGTCAC	212	5352	193/1709	4862/34292	6.09e-05	4.21538
CGTGTT	208	5172	183/1709	4643/34292	6.09e-05	4.21538
GTGACT	212	5352	193/1709	4862/34292	6.09e-05	4.21538
GGGACC	54	1716	51/1709	1633/34292	6.12e-05	4.21325
GGTCCC	54	1716	51/1709	1633/34292	6.12e-05	4.21325
GCTGAA	193	5081	182/1709	4613/34292	6.71e-05	4.17328
TTCAGC	193	5081	182/1709	4613/34292	6.71e-05	4.17328
CCGTGA	79	2309	73/1709	2153/34292	6.84e-05	4.16494
TCACGG	79	2309	73/1709	2153/34292	6.84e-05	4.16494
ACCCGG	45	1530	39/1709	1329/34292	7.16e-05	4.14509
CCGGGT	45	1530	39/1709	1329/34292	7.16e-05	4.14509
CGAACC	164	4437	142/1709	3722/34292	7.33e-05	4.1349
GGTTCG	164	4437	142/1709	3722/34292	7.33e-05	4.1349
ACGCGA	42	1399	39/1709	1325/34292	7.8e-05	4.10791
TCGCGT	42	1399	39/1709	1325/34292	7.8e-05	4.10791
ACAGGT	111	3037	104/1709	2860/34292	7.99e-05	4.09745
ACCTGT	111	3037	104/1709	2860/34292	7.99e-05	4.09745
AAGCAG	241	6229	221/1709	5446/34292	8.07e-05	4.09313
CTGCTT	241	6229	221/1709	5446/34292	8.07e-05	4.09313
CCCACA	162	4420	157/1709	4046/34292	8.22e-05	4.08513
TGTGGG	162	4420	157/1709	4046/34292	8.22e-05	4.08513
CGGAAC	72	2188	70/1709	2070/34292	8.45e-05	4.07314
GTTCCG	72	2188	70/1709	2070/34292	8.45e-05	4.07314
TCGAGA	228	5944	205/1709	5094/34292	8.55e-05	4.06803
TCTCGA	228	5944	205/1709	5094/34292	8.55e-05	4.06803
GCCTGA	71	2130	68/1709	2022/34292	8.57e-05	4.06702
TCAGGC	71	2130	68/1709	2022/34292	8.57e-05	4.06702
CCTGAG	76	2299	74/1709	2163/34292	8.58e-05	4.06651
CTCAGG	76	2299	74/1709	2163/34292	8.58e-05	4.06651
GTGACA	267	6524	240/1709	5850/34292	8.6e-05	4.0655
TGTCAC	267	6524	240/1709	5850/34292	8.6e-05	4.0655
CGACCC	51	1771	50/1709	1591/34292	8.62e-05	4.06449
GGGTCG	51	1771	50/1709	1591/34292	8.62e-05	4.06449
ACTCGC	62	1912	59/1709	1805/34292	9.09e-05	4.04144
GCGAGT	62	1912	59/1709	1805/34292	9.09e-05	4.04144
CAGCTG	94	3018	44/1709	1441/34292	9.2e-05	4.03621
CCCAGG	20	838	19/1709	799/34292	9.32e-05	4.03058
CCTGGG	20	838	19/1709	799/34292	9.32e-05	4.03058
GACGCC	35	1246	34/1709	1191/34292	9.33e-05	4.03012
GGCGTC	35	1246	34/1709	1191/34292	9.33e-05	4.03012
CCTACC	71	2141	68/1709	2017/34292	9.34e-05	4.02965
GGTAGG	71	2141	68/1709	2017/34292	9.34e-05	4.02965
ACGTAC	253	3752	194/1709	3058/34292	9.37e-05	4.02826
GTACGT	253	3752	194/1709	3058/34292	9.37e-05	4.02826
ATCAGC	172	4538	162/1709	4145/34292	9.46e-05	4.02411
GCTGAT	172	4538	162/1709	4145/34292	9.46e-05	4.02411
TTCGGT	258	7111	219/1709	5388/34292	9.49e-05	4.02273
CAACAG	222	5768	210/1709	5193/34292	9.51e-05	4.02182
CTGTTG	222	5768	210/1709	5193/34292	9.51e-05	4.02182
CGTGTA	160	4134	145/1709	3768/34292	9.58e-05	4.01863
TACACG	160	4134	145/1709	3768/34292	9.58e-05	4.01863
GAACAC	237	5793	212/1709	5233/34292	9.86e-05	4.00612
GTGTTC	237	5793	212/1709	5233/34292	9.86e-05	4.00612
CGACCG	39	1243	34/1709	1188/34292	9.97e-05	4.0013
CGGTCG	39	1243	34/1709	1188/34292	9.97e-05	4.0013
TCACGA	175	4501	162/1709	4139/34292	0.000102	3.9914
TCGTGA	175	4501	162/1709	4139/34292	0.000102	3.9914
CCACAC	175	4445	159/1709	4072/34292	0.000103	3.98716
GTGTGG	175	4445	159/1709	4072/34292	0.000103	3.98716
ATCGGG	53	1690	51/1709	1602/34292	0.000111	3.95468
CCCGAT	53	1690	51/1709	1602/34292	0.000111	3.95468
CGGGTC	57	1964	53/1709	1650/34292	0.000111	3.95468
GACCCG	57	1964	53/1709	1650/34292	0.000111	3.95468
CCGTTC	71	2197	70/1709	2053/34292	0.000113	3.94692
GAACGG	71	2197	70/1709	2053/34292	0.000113	3.94692
CCTCGA	86	2482	81/1709	2308/34292	0.000115	3.9393
TCGAGG	86	2482	81/1709	2308/34292	0.000115	3.9393
CGAGAG	159	4123	143/1709	3708/34292	0.000117	3.93181
CTCTCG	159	4123	143/1709	3708/34292	0.000117	3.93181
AGTCCC	75	2183	71/1709	2073/34292	0.000119	3.92445
GGGACT	75	2183	71/1709	2073/34292	0.000119	3.92445
GTTCGA	195	5074	179/1709	4498/34292	0.00012	3.92082
TCGAAC	195	5074	179/1709	4498/34292	0.00012	3.92082
GGCCTA	128	3562	115/1709	3080/34292	0.000121	3.91721
CCGGAC	40	1397	38/1709	1279/34292	0.000122	3.91364
GTCCGG	40	1397	38/1709	1279/34292	0.000122	3.91364
CCATTC	248	6210	228/1709	5558/34292	0.000123	3.91009
GAATGG	248	6210	228/1709	5558/34292	0.000123	3.91009
CCGTCA	86	2433	80/1709	2280/34292	0.000124	3.90658
TCCCGA	64	1992	64/1709	1906/34292	0.000124	3.90658
TCGGGA	64	1992	64/1709	1906/34292	0.000124	3.90658
TGACGG	86	2433	80/1709	2280/34292	0.000124	3.90658
GTCGAA	175	4489	162/1709	4121/34292	0.000126	3.89963
TTCGAC	175	4489	162/1709	4121/34292	0.000126	3.89963
CCACTC	155	4002	145/1709	3746/34292	0.000127	3.8962
GAGTGG	155	4002	145/1709	3746/34292	0.000127	3.8962
ATCACG	149	3924	139/1709	3612/34292	0.000128	3.89279
CGTGAT	149	3924	139/1709	3612/34292	0.000128	3.89279
CACTGC	81	2372	79/1709	2253/34292	0.000132	3.87943
GCAGTG	81	2372	79/1709	2253/34292	0.000132	3.87943
CAGGCG	19	799	19/1709	784/34292	0.000139	3.85699
CGCCTG	19	799	19/1709	784/34292	0.000139	3.85699
GCCTCA	106	2833	97/1709	2661/34292	0.000142	3.84771
TGAGGC	106	2833	97/1709	2661/34292	0.000142	3.84771
GCAGAA	232	5843	212/1709	5197/34292	0.000146	3.83565
TTCTGC	232	5843	212/1709	5197/34292	0.000146	3.83565
CGATCC	95	2770	93/1709	2567/34292	0.000148	3.82974
GGATCG	95	2770	93/1709	2567/34292	0.000148	3.82974
CACGAC	89	2599	88/1709	2452/34292	0.00015	3.82391
CCCATC	146	3910	137/1709	3555/34292	0.00015	3.82391
CTCGTC	125	3450	119/1709	3154/34292	0.00015	3.82391
GACGAG	125	3450	119/1709	3154/34292	0.00015	3.82391
GATGGG	146	3910	137/1709	3555/34292	0.00015	3.82391
GTCGTG	89	2599	88/1709	2452/34292	0.00015	3.82391
ACCACT	259	6436	240/1709	5792/34292	0.000157	3.8041
AGTGGT	259	6436	240/1709	5792/34292	0.000157	3.8041
CAGGCC	53	1662	49/1709	1535/34292	0.000158	3.80134
GGCCTG	53	1662	49/1709	1535/34292	0.000158	3.80134
TCGCCA	93	2656	90/1709	2494/34292	0.000159	3.7986
TGGCGA	93	2656	90/1709	2494/34292	0.000159	3.7986
ACGAAG	239	5988	216/1709	5274/34292	0.000161	3.79317
CTCCTC	263	6595	216/1709	5274/34292	0.000161	3.79317
CTTCGT	239	5988	216/1709	5274/34292	0.000161	3.79317
GAGGAG	263	6595	216/1709	5274/34292	0.000161	3.79317
CACAGC	91	2575	87/1709	2423/34292	0.000164	3.78516
GCTGTG	91	2575	87/1709	2423/34292	0.000164	3.78516
AACCAG	249	6242	227/1709	5505/34292	0.00017	3.76955
ACGGAT	134	3614	127/1709	3323/34292	0.00017	3.76955
ATCCGT	134	3614	127/1709	3323/34292	0.00017	3.76955
CTGGTT	249	6242	227/1709	5505/34292	0.00017	3.76955
GCAGGA	76	2256	74/1709	2121/34292	0.00017	3.76955
TCCTGC	76	2256	74/1709	2121/34292	0.00017	3.76955
ATAGGG	225	3351	195/1709	3119/34292	0.000174	3.75945
CCCTAT	225	3351	195/1709	3119/34292	0.000174	3.75945
CCGGCA	38	1252	34/1709	1162/34292	0.000175	3.75696
TGCCGG	38	1252	34/1709	1162/34292	0.000175	3.75696
GGGGAC	46	1397	41/1709	1335/34292	0.000176	3.75449
GTCCCC	46	1397	41/1709	1335/34292	0.000176	3.75449
GCTCGA	85	2466	80/1709	2257/34292	0.000178	3.74958
TCGAGC	85	2466	80/1709	2257/34292	0.000178	3.74958
GCTCCA	131	3542	124/1709	3252/34292	0.000179	3.74715
TGGAGC	131	3542	124/1709	3252/34292	0.000179	3.74715
GGGCTA	87	2456	81/1709	2278/34292	0.000183	3.73755
CTGCTA	125	3281	116/1709	3070/34292	0.000187	3.72816
ACCTGC	68	1964	63/1709	1857/34292	0.000192	3.7167
CGACAG	57	1755	55/1709	1668/34292	0.000192	3.7167
CTGTCG	57	1755	55/1709	1668/34292	0.000192	3.7167
GCAGGT	68	1964	63/1709	1857/34292	0.000192	3.7167
CTGGTA	108	3017	106/1709	2842/34292	0.000196	3.70774
TACCAG	108	3017	106/1709	2842/34292	0.000196	3.70774
CGAGCC	48	1563	47/1709	1475/34292	0.000197	3.70553
GGCTCG	48	1563	47/1709	1475/34292	0.000197	3.70553
GTGGGA	162	4257	156/1709	3942/34292	0.000221	3.65561
TCCCAC	162	4257	156/1709	3942/34292	0.000221	3.65561
AGGACC	84	2419	82/1709	2288/34292	0.000223	3.6517
GGTCCT	84	2419	82/1709	2288/34292	0.000223	3.6517
ACCCAT	241	5963	219/1709	5304/34292	0.000229	3.64016
ATGGGT	241	5963	219/1709	5304/34292	0.000229	3.64016
CCACCA	286	7031	241/1709	5773/34292	0.000234	3.63078
TGGTGG	286	7031	241/1709	5773/34292	0.000234	3.63078
AACGAG	222	5382	199/1709	4871/34292	0.000235	3.62893
ACCAGC	106	2744	94/1709	2558/34292	0.000235	3.62893
CTCGTT	222	5382	199/1709	4871/34292	0.000235	3.62893
GCTGGT	106	2744	94/1709	2558/34292	0.000235	3.62893
GTCAGA	189	4605	171/1709	4260/34292	0.000246	3.60906
TCTGAC	189	4605	171/1709	4260/34292	0.000246	3.60906
ATCGGT	165	4268	152/1709	3844/34292	0.000249	3.6038
CGCTAC	36	1214	35/1709	1170/34292	0.000249	3.6038
GTAGCG	36	1214	35/1709	1170/34292	0.000249	3.6038
CGTTTC	282	6773	248/1709	5915/34292	0.000251	3.60033
GAAACG	282	6773	248/1709	5915/34292	0.000251	3.60033
CTTGGC	145	3732	135/1709	3469/34292	0.000252	3.5986
GCCAAG	145	3732	135/1709	3469/34292	0.000252	3.5986
ATCTCG	181	4507	165/1709	4126/34292	0.000255	3.59346
CGAGAT	181	4507	165/1709	4126/34292	0.000255	3.59346
CCTCCC	67	1991	65/1709	1886/34292	0.000257	3.59007
GGGAGG	67	1991	65/1709	1886/34292	0.000257	3.59007
CGCCCA	27	1007	27/1709	967/34292	0.000262	3.5817
TGGGCG	27	1007	27/1709	967/34292	0.000262	3.5817
CTTCGC	87	2379	79/1709	2208/34292	0.000264	3.5784
GCGAAG	87	2379	79/1709	2208/34292	0.000264	3.5784
TCGGAA	200	5042	182/1709	4492/34292	0.000265	3.57675
TTCCGA	200	5042	182/1709	4492/34292	0.000265	3.57675
CCCTCC	73	2138	71/1709	2023/34292	0.000267	3.57349
GGAGGG	73	2138	71/1709	2023/34292	0.000267	3.57349
CGCCAG	23	892	23/1709	862/34292	0.000277	3.55752
CTGGCG	23	892	23/1709	862/34292	0.000277	3.55752
GACTGA	183	4550	166/1709	4140/34292	0.000278	3.55596
TCAGTC	183	4550	166/1709	4140/34292	0.000278	3.55596
CCAAGC	139	3791	136/1709	3482/34292	0.000281	3.55129
CGGATA	120	3306	113/1709	2972/34292	0.000281	3.55129
GCTTGG	139	3791	136/1709	3482/34292	0.000281	3.55129
TATCCG	120	3306	113/1709	2972/34292	0.000281	3.55129
CATCAG	213	5251	193/1709	4724/34292	0.000282	3.54975
CTGATG	213	5251	193/1709	4724/34292	0.000282	3.54975
AAGCGA	161	4150	152/1709	3829/34292	0.000296	3.52871
TCGCTT	161	4150	152/1709	3829/34292	0.000296	3.52871
CACCGA	101	2853	99/1709	2653/34292	0.000301	3.52143
TCGGTG	101	2853	99/1709	2653/34292	0.000301	3.52143
ACCTCC	111	3029	106/1709	2810/34292	0.000302	3.51999
ATTCCG	150	3846	137/1709	3498/34292	0.000302	3.51999
CGGAAT	150	3846	137/1709	3498/34292	0.000302	3.51999
GGAGGT	111	3029	106/1709	2810/34292	0.000302	3.51999
AAACGC	197	5139	179/1709	4412/34292	0.000311	3.50724
GCGTTT	197	5139	179/1709	4412/34292	0.000311	3.50724
CCGCTA	43	1429	43/1709	1354/34292	0.000312	3.50585
AAGTCG	158	4060	149/1709	3758/34292	0.000314	3.50307
CGACTT	158	4060	149/1709	3758/34292	0.000314	3.50307
GTCGGA	105	2891	100/1709	2672/34292	0.000315	3.50169
TCCGAC	105	2891	100/1709	2672/34292	0.000315	3.50169
GGTCGA	97	2678	91/1709	2469/34292	0.000316	3.50031
TCGACC	97	2678	91/1709	2469/34292	0.000316	3.50031
ATCTGG	177	4493	166/1709	4128/34292	0.000318	3.49757
CCAGAT	177	4493	166/1709	4128/34292	0.000318	3.49757
ATCGTC	179	4638	169/1709	4190/34292	0.000329	3.4828
GACGAT	179	4638	169/1709	4190/34292	0.000329	3.4828
ACGAGA	248	6012	224/1709	5374/34292	0.000331	3.48017
TCTCGT	248	6012	224/1709	5374/34292	0.000331	3.48017
AGCCTG	60	1838	60/1709	1753/34292	0.000336	3.47366
CAGGCT	60	1838	60/1709	1753/34292	0.000336	3.47366
CGGTAA	141	3724	133/1709	3401/34292	0.000336	3.47366
TTACCG	141	3724	133/1709	3401/34292	0.000336	3.47366
AGCGTG	62	1839	61/1709	1776/34292	0.000338	3.47108
CACGCT	62	1839	61/1709	1776/34292	0.000338	3.47108
CCAACC	200	4934	180/1709	4426/34292	0.000338	3.47108
GGTTGG	200	4934	180/1709	4426/34292	0.000338	3.47108
ACGCTG	47	1459	45/1709	1397/34292	0.000343	3.46471
CAGCGT	47	1459	45/1709	1397/34292	0.000343	3.46471
AGGCGA	68	1928	63/1709	1821/34292	0.000347	3.45967
TCGCCT	68	1928	63/1709	1821/34292	0.000347	3.45967
CAGGCA	52	1589	50/1709	1515/34292	0.000351	3.45469
TGCCTG	52	1589	50/1709	1515/34292	0.000351	3.45469
ACCGTA	127	3411	121/1709	3132/34292	0.000352	3.45346
AGACGC	66	1935	63/1709	1820/34292	0.000352	3.45346
GCGTCT	66	1935	63/1709	1820/34292	0.000352	3.45346
TACGGT	127	3411	121/1709	3132/34292	0.000352	3.45346
CGTCAG	68	2024	66/1709	1889/34292	0.000356	3.44855
CTGACG	68	2024	66/1709	1889/34292	0.000356	3.44855
GAGCCA	151	3915	143/1709	3615/34292	0.000359	3.44491
TGGCTC	151	3915	143/1709	3615/34292	0.000359	3.44491
GGCGAC	47	1488	45/1709	1394/34292	0.000362	3.44129
GTCGCC	47	1488	45/1709	1394/34292	0.000362	3.44129
AGCTGG	114	3165	110/1709	2885/34292	0.000363	3.44009
CCAGCT	114	3165	110/1709	2885/34292	0.000363	3.44009
CGGCTC	56	1714	54/1709	1607/34292	0.000367	3.43533
GAGCCG	56	1714	54/1709	1607/34292	0.000367	3.43533
CGGAAA	243	6046	222/1709	5320/34292	0.000369	3.43297
TTTCCG	243	6046	222/1709	5320/34292	0.000369	3.43297
AGTACC	113	2998	108/1709	2839/34292	0.00037	3.4318
GGTACT	113	2998	108/1709	2839/34292	0.00037	3.4318
AACGGG	69	2059	68/1709	1932/34292	0.000374	3.42713
CCCGTT	69	2059	68/1709	1932/34292	0.000374	3.42713
CTCTCC	267	6566	233/1709	5553/34292	0.000375	3.42597
GGAGAG	267	6566	233/1709	5553/34292	0.000375	3.42597
CGGCGC	16	762	16/1709	665/34292	0.000377	3.42366
GCGCCG	16	762	16/1709	665/34292	0.000377	3.42366
CAGCCC	54	1578	49/1709	1487/34292	0.000378	3.42251
GGGCTG	54	1578	49/1709	1487/34292	0.000378	3.42251
AGCATC	217	5265	197/1709	4781/34292	0.000381	3.41908
GATGCT	217	5265	197/1709	4781/34292	0.000381	3.41908
CGCTGC	42	1328	38/1709	1222/34292	0.000384	3.41567
GCAGCG	42	1328	38/1709	1222/34292	0.000384	3.41567
GCTCAC	95	2632	93/1709	2499/34292	0.000389	3.41005
GTGAGC	95	2632	93/1709	2499/34292	0.000389	3.41005
AGAGCG	80	2284	77/1709	2136/34292	0.00039	3.40894
CGCTCT	80	2284	77/1709	2136/34292	0.00039	3.40894
CCAGGA	63	1879	62/1709	1788/34292	0.000405	3.39254
GCCCTA	131	1801	114/1709	1715/34292	0.000405	3.39254
TAGGGC	131	1801	114/1709	1715/34292	0.000405	3.39254
TCCTGG	63	1879	62/1709	1788/34292	0.000405	3.39254
AGATGC	204	5071	190/1709	4624/34292	0.000406	3.39147
GCATCT	204	5071	190/1709	4624/34292	0.000406	3.39147
CTGGTC	112	2894	102/1709	2696/34292	0.000416	3.38091
GACCAG	112	2894	102/1709	2696/34292	0.000416	3.38091
GCAGGC	29	1036	29/1709	996/34292	0.00042	3.37675
GCCTGC	29	1036	29/1709	996/34292	0.00042	3.37675
ATGTCG	167	4158	154/1709	3841/34292	0.000422	3.37469
CGACAT	167	4158	154/1709	3841/34292	0.000422	3.37469
CTCGAC	95	2703	93/1709	2492/34292	0.000428	3.36856
GTCGAG	95	2703	93/1709	2492/34292	0.000428	3.36856
GGATGA	253	6086	229/1709	5453/34292	0.000431	3.36552
TCATCC	253	6086	229/1709	5453/34292	0.000431	3.36552
AGCGAG	88	2480	85/1709	2310/34292	0.000436	3.36051
CTCGCT	88	2480	85/1709	2310/34292	0.000436	3.36051
CGCACG	25	938	25/1709	893/34292	0.000442	3.35458
CGTGCG	25	938	25/1709	893/34292	0.000442	3.35458
CACCTG	75	2118	72/1709	2010/34292	0.000463	3.33442
CAGGTG	75	2118	72/1709	2010/34292	0.000463	3.33442
GGCCGA	63	1901	61/1709	1756/34292	0.000466	3.33161
TCGGCC	63	1901	61/1709	1756/34292	0.000466	3.33161
CTGAAG	244	5896	217/1709	5188/34292	0.000469	3.32883
CTTCAG	244	5896	217/1709	5188/34292	0.000469	3.32883
ACTGTG	163	4126	153/1709	3809/34292	0.000472	3.32606
CACAGT	163	4126	153/1709	3809/34292	0.000472	3.32606
ACGCCA	80	2199	76/1709	2099/34292	0.000479	3.31966
TGGCGT	80	2199	76/1709	2099/34292	0.000479	3.31966
AGCCAT	241	5867	220/1709	5247/34292	0.000492	3.30803
ATGGCT	241	5867	220/1709	5247/34292	0.000492	3.30803
GCAGAC	75	2111	71/1709	1982/34292	0.000499	3.3019
GTCTGC	75	2111	71/1709	1982/34292	0.000499	3.3019
CCCATA	251	6091	225/1709	5350/34292	0.000508	3.29414
TATGGG	251	6091	225/1709	5350/34292	0.000508	3.29414
ACCCAC	145	3824	139/1709	3496/34292	0.000513	3.28988
GTGGGT	145	3824	139/1709	3496/34292	0.000513	3.28988
AGCACC	83	2316	80/1709	2184/34292	0.000522	3.28233
GGTGCT	83	2316	80/1709	2184/34292	0.000522	3.28233
CTAAGC	177	4392	163/1709	4014/34292	0.000536	3.27084
GCTTAG	177	4392	163/1709	4014/34292	0.000536	3.27084
CAGTGG	111	3042	110/1709	2850/34292	0.000563	3.24949
CCACTG	111	3042	110/1709	2850/34292	0.000563	3.24949
CTGTGA	198	4950	185/1709	4483/34292	0.000567	3.24642
TCACAG	198	4950	185/1709	4483/34292	0.000567	3.24642
GAGCGA	79	2258	77/1709	2110/34292	0.000568	3.24565
TCGCTC	79	2258	77/1709	2110/34292	0.000568	3.24565
GGGTCA	132	3417	124/1709	3158/34292	0.00057	3.24413
TGACCC	132	3417	124/1709	3158/34292	0.00057	3.24413
AGCCAC	154	3885	144/1709	3595/34292	0.000574	3.24109
CCGAGA	120	3167	114/1709	2937/34292	0.000574	3.24109
GTGGCT	154	3885	144/1709	3595/34292	0.000574	3.24109
TCTCGG	120	3167	114/1709	2937/34292	0.000574	3.24109
CACCTC	123	3319	120/1709	3069/34292	0.000576	3.23958
GAGGTG	123	3319	120/1709	3069/34292	0.000576	3.23958
AGCGAT	110	2939	105/1709	2735/34292	0.000593	3.22695
ATCGCT	110	2939	105/1709	2735/34292	0.000593	3.22695
CAGTCG	54	1649	54/1709	1578/34292	0.000595	3.22548
CGACTG	54	1649	54/1709	1578/34292	0.000595	3.22548
CGCAGC	40	1338	40/1709	1246/34292	0.000608	3.2161
GCTGCG	40	1338	40/1709	1246/34292	0.000608	3.2161
ATACCG	98	2636	92/1709	2443/34292	0.000609	3.21538
CGGTAT	98	2636	92/1709	2443/34292	0.000609	3.21538
AAAGCG	154	3924	146/1709	3633/34292	0.00061	3.21467
CGCTTT	154	3924	146/1709	3633/34292	0.00061	3.21467
TCGTCA	217	5322	199/1709	4772/34292	0.000631	3.19997
TGACGA	217	5322	199/1709	4772/34292	0.000631	3.19997
AACCGC	92	2609	88/1709	2350/34292	0.000636	3.19654
GCGGTT	92	2609	88/1709	2350/34292	0.000636	3.19654
ATGCCG	53	1598	52/1709	1527/34292	0.000639	3.1945
CGGCAT	53	1598	52/1709	1527/34292	0.000639	3.1945
ACGAGT	182	4431	167/1709	4083/34292	0.000642	3.19246
ACTCGT	182	4431	167/1709	4083/34292	0.000642	3.19246
CACTCG	93	2533	90/1709	2394/34292	0.000643	3.19179
CGAGTG	93	2533	90/1709	2394/34292	0.000643	3.19179
GTCGCA	63	1820	61/1709	1735/34292	0.000648	3.18842
TGCGAC	63	1820	61/1709	1735/34292	0.000648	3.18842
ACTCGG	82	2333	81/1709	2191/34292	0.000649	3.18776
CCGAGT	82	2333	81/1709	2191/34292	0.000649	3.18776
CGTCAC	114	3021	107/1709	2770/34292	0.000665	3.17718
GTGACG	114	3021	107/1709	2770/34292	0.000665	3.17718
CCTGCC	35	1121	33/1709	1072/34292	0.000667	3.17587
GGCAGG	35	1121	33/1709	1072/34292	0.000667	3.17587
CCACGA	119	3027	110/1709	2836/34292	0.000668	3.17522
TCGTGG	119	3027	110/1709	2836/34292	0.000668	3.17522
CCGCTC	37	1210	37/1709	1168/34292	0.000679	3.16813
GAGCGG	37	1210	37/1709	1168/34292	0.000679	3.16813
CAACGC	85	2303	80/1709	2165/34292	0.00068	3.16749
CGTTCC	74	2065	71/1709	1961/34292	0.00068	3.16749
GCGTTG	85	2303	80/1709	2165/34292	0.00068	3.16749
GGAACG	74	2065	71/1709	1961/34292	0.00068	3.16749
GGCTGA	110	2911	106/1709	2746/34292	0.00068	3.16749
TCAGCC	110	2911	106/1709	2746/34292	0.00068	3.16749
AGCGCG	22	840	21/1709	772/34292	0.000683	3.16558
CGCGCT	22	840	21/1709	772/34292	0.000683	3.16558
AGCCAG	82	2263	78/1709	2119/34292	0.000688	3.16241
CTGGCT	82	2263	78/1709	2119/34292	0.000688	3.16241
CTGCAC	73	1985	68/1709	1891/34292	0.000695	3.15802
GTGCAG	73	1985	68/1709	1891/34292	0.000695	3.15802
CGCTCA	51	1538	50/1709	1475/34292	0.000696	3.15739
TGAGCG	51	1538	50/1709	1475/34292	0.000696	3.15739
GCCGGT	57	1736	56/1709	1613/34292	0.000717	3.14448
ACTGGG	66	1892	64/1709	1796/34292	0.000732	3.13549
CCCAGT	66	1892	64/1709	1796/34292	0.000732	3.13549
CCGACA	102	2771	100/1709	2607/34292	0.000732	3.13549
TGTCGG	102	2771	100/1709	2607/34292	0.000732	3.13549
ATTCGC	113	2897	106/1709	2739/34292	0.000741	3.13018
GCGAAT	113	2897	106/1709	2739/34292	0.000741	3.13018
ACCTAG	192	3197	177/1709	2899/34292	0.000742	3.1296
CTAGGT	192	3197	177/1709	2899/34292	0.000742	3.1296
AGCGGT	61	1816	60/1709	1702/34292	0.000756	3.12148
CATTCC	221	5249	200/1709	4774/34292	0.000756	3.12148
GGAATG	221	5249	200/1709	4774/34292	0.000756	3.12148
CGATAG	101	2553	92/1709	2423/34292	0.000789	3.10292
CTATCG	101	2553	92/1709	2423/34292	0.000789	3.10292
TACGTA	408	6728	184/1709	3034/34292	0.000791	3.10182
AGTTGC	200	4913	187/1709	4491/34292	0.000794	3.10018
GCAACT	200	4913	187/1709	4491/34292	0.000794	3.10018
CAAGCC	157	3984	148/1709	3650/34292	0.000806	3.09366
GGCTTG	157	3984	148/1709	3650/34292	0.000806	3.09366
CTATAG	376	6112	175/1709	2869/34292	0.000808	3.09259
CCGACC	75	2152	69/1709	1903/34292	0.000813	3.08991
GGTCGG	75	2152	69/1709	1903/34292	0.000813	3.08991
CGACGC	42	1340	41/1709	1251/34292	0.000854	3.06854
GCGTCG	42	1340	41/1709	1251/34292	0.000854	3.06854
GGAGAC	170	4231	157/1709	3838/34292	0.000862	3.06449
GTCTCC	170	4231	157/1709	3838/34292	0.000862	3.06449
CGCTGA	51	1564	51/1709	1485/34292	0.000867	3.06198
TCAGCG	51	1564	51/1709	1485/34292	0.000867	3.06198
CTGTCA	167	4127	157/1709	3837/34292	0.000871	3.05998
TGACAG	167	4127	157/1709	3837/34292	0.000871	3.05998
GTTAAC	480	8212	224/1709	3791/34292	0.000882	3.05453
CAGGAA	170	4168	157/1709	3834/34292	0.000898	3.04672
TTCCTG	170	4168	157/1709	3834/34292	0.000898	3.04672
AACCTG	163	4136	156/1709	3811/34292	0.000911	3.04048
CAGGTT	163	4136	156/1709	3811/34292	0.000911	3.04048
ACGGGC	32	1081	32/1709	1031/34292	0.000925	3.03386
GCCCGT	32	1081	32/1709	1031/34292	0.000925	3.03386
GCGGTA	43	1355	42/1709	1270/34292	0.000928	3.03245
TACCGC	43	1355	42/1709	1270/34292	0.000928	3.03245
GGATCC	130	3768	63/1709	1757/34292	0.00093	3.03152
GTTCCA	267	6252	240/1709	5599/34292	0.000931	3.03105
TGGAAC	267	6252	240/1709	5599/34292	0.000931	3.03105
AGCTAC	183	4577	171/1709	4131/34292	0.000934	3.02965
GTAGCT	183	4577	171/1709	4131/34292	0.000934	3.02965
ACCTAC	131	3271	122/1709	3070/34292	0.000941	3.02641
GTAGGT	131	3271	122/1709	3070/34292	0.000941	3.02641
CTGCGA	66	1836	62/1709	1733/34292	0.000946	3.02411
TCGCAG	66	1836	62/1709	1733/34292	0.000946	3.02411
GCGCCA	39	1205	35/1709	1102/34292	0.000949	3.02273
TGGCGC	39	1205	35/1709	1102/34292	0.000949	3.02273
ACGACT	146	3767	140/1709	3460/34292	0.000959	3.01818
AGTCGT	146	3767	140/1709	3460/34292	0.000959	3.01818
AGTCCA	230	5543	214/1709	5045/34292	0.000962	3.01682
TGGACT	230	5543	214/1709	5045/34292	0.000962	3.01682
GCTTAC	152	3890	147/1709	3609/34292	0.000984	3.007
GTAAGC	152	3890	147/1709	3609/34292	0.000984	3.007
CCTCAC	125	3200	120/1709	3022/34292	0.000987	3.00568
GTGAGG	125	3200	120/1709	3022/34292	0.000987	3.00568
AGCGAA	145	3617	136/1709	3370/34292	0.000992	3.00349
TTCGCT	145	3617	136/1709	3370/34292	0.000992	3.00349
AACGGA	200	4846	182/1709	4360/34292	0.000994	3.00261
TCCGTT	200	4846	182/1709	4360/34292	0.000994	3.00261
ACTCCA	269	6252	240/1709	5591/34292	0.000995	3.00218
TGGAGT	269	6252	240/1709	5591/34292	0.000995	3.00218
CGGACG	33	1077	32/1709	1027/34292	0.000999	3.00043
CGTCCG	33	1077	32/1709	1027/34292	0.000999	3.00043
CACGTC	129	3377	123/1709	3086/34292	0.001	3
GACGTG	129	3377	123/1709	3086/34292	0.001	3
GCGAGC	34	1111	33/1709	1051/34292	0.001	3
GCTCGC	34	1111	33/1709	1051/34292	0.001	3
GCTGCA	120	3147	110/1709	2800/34292	0.00102	2.9914
TGCAGC	120	3147	110/1709	2800/34292	0.00102	2.9914
CACTCC	113	2951	109/1709	2777/34292	0.00103	2.98716
CTCGGC	51	1557	50/1709	1451/34292	0.00103	2.98716
GCCGAG	51	1557	50/1709	1451/34292	0.00103	2.98716
GGAGTG	113	2951	109/1709	2777/34292	0.00103	2.98716
ATCCAG	168	4214	160/1709	3883/34292	0.00105	2.97881
CTGGAT	168	4214	160/1709	3883/34292	0.00105	2.97881
GGCCAA	199	4594	163/1709	3947/34292	0.00105	2.97881
TTGGCC	199	4594	163/1709	3947/34292	0.00105	2.97881
CCAACG	135	3475	129/1709	3212/34292	0.00106	2.97469
CCAGCC	58	1623	55/1709	1565/34292	0.00106	2.97469
CGTTGG	135	3475	129/1709	3212/34292	0.00106	2.97469
GGCTGG	58	1623	55/1709	1565/34292	0.00106	2.97469
CGCGAG	28	921	25/1709	852/34292	0.00108	2.96658
CTCGCG	28	921	25/1709	852/34292	0.00108	2.96658
CAGGAG	96	2516	90/1709	2353/34292	0.00109	2.96257
CTCCTG	96	2516	90/1709	2353/34292	0.00109	2.96257
CTCGGA	97	2670	96/1709	2486/34292	0.00109	2.96257
TCCGAG	97	2670	96/1709	2486/34292	0.00109	2.96257
ACACTG	168	4110	156/1709	3792/34292	0.0011	2.95861
CAGTGT	168	4110	156/1709	3792/34292	0.0011	2.95861
CCGTAA	126	3328	123/1709	3077/34292	0.00111	2.95468
TTACGG	126	3328	123/1709	3077/34292	0.00111	2.95468
CACTGG	86	2343	84/1709	2217/34292	0.00112	2.95078
CCAGTG	86	2343	84/1709	2217/34292	0.00112	2.95078
CCCGGA	36	1127	35/1709	1093/34292	0.00112	2.95078
CCTCTC	263	6159	230/1709	5366/34292	0.00112	2.95078
GAGAGG	263	6159	230/1709	5366/34292	0.00112	2.95078
GCTACA	180	4369	166/1709	4005/34292	0.00112	2.95078
TCCGGG	36	1127	35/1709	1093/34292	0.00112	2.95078
TGTAGC	180	4369	166/1709	4005/34292	0.00112	2.95078
GCACCA	120	3076	113/1709	2856/34292	0.00114	2.9431
TGGTGC	120	3076	113/1709	2856/34292	0.00114	2.9431
CCACGC	51	1488	49/1709	1421/34292	0.00115	2.9393
GCGTGG	51	1488	49/1709	1421/34292	0.00115	2.9393
ACCTCG	74	1925	67/1709	1832/34292	0.00117	2.93181
CCGAAG	101	2656	97/1709	2502/34292	0.00117	2.93181
CGAGGT	74	1925	67/1709	1832/34292	0.00117	2.93181
CTTCGG	101	2656	97/1709	2502/34292	0.00117	2.93181
GGCCAC	73	2095	70/1709	1899/34292	0.00118	2.92812
GTGGCC	73	2095	70/1709	1899/34292	0.00118	2.92812
CCATCC	134	3439	127/1709	3157/34292	0.00119	2.92445
GGATGG	134	3439	127/1709	3157/34292	0.00119	2.92445
CGAGCG	28	971	28/1709	920/34292	0.00121	2.91721
CGCTCG	28	971	28/1709	920/34292	0.00121	2.91721
TGCGGT	74	2069	70/1709	1896/34292	0.00123	2.91009
ATCCTC	265	6329	242/1709	5606/34292	0.00124	2.90658
GAGGAT	265	6329	242/1709	5606/34292	0.00124	2.90658
CGGTAG	58	1653	56/1709	1576/34292	0.00127	2.8962
CTACCG	58	1653	56/1709	1576/34292	0.00127	2.8962
TCCGCA	67	1781	62/1709	1710/34292	0.00132	2.87943
TGCGGA	67	1781	62/1709	1710/34292	0.00132	2.87943
CGCGAC	25	804	21/1709	742/34292	0.00134	2.8729
GTCGCG	25	804	21/1709	742/34292	0.00134	2.8729
CGAAGC	124	3146	114/1709	2861/34292	0.00137	2.86328
GCTTCG	124	3146	114/1709	2861/34292	0.00137	2.86328
CCCAGC	36	1106	34/1709	1058/34292	0.00138	2.86012
GCTGGG	36	1106	34/1709	1058/34292	0.00138	2.86012
ACCCGT	68	1840	61/1709	1683/34292	0.00141	2.85078
ACGGGT	68	1840	61/1709	1683/34292	0.00141	2.85078
ACTCGA	198	4783	177/1709	4213/34292	0.00143	2.84466
CACTGA	211	4938	190/1709	4490/34292	0.00143	2.84466
TCAGTG	211	4938	190/1709	4490/34292	0.00143	2.84466
TCGAGT	198	4783	177/1709	4213/34292	0.00143	2.84466
CCTGCA	93	2407	85/1709	2219/34292	0.00145	2.83863
TGCAGG	93	2407	85/1709	2219/34292	0.00145	2.83863
GGCGCA	23	822	23/1709	788/34292	0.00146	2.83565
TGCGCC	23	822	23/1709	788/34292	0.00146	2.83565
ACTGCG	46	1359	45/1709	1313/34292	0.00147	2.83268
CGCAGT	46	1359	45/1709	1313/34292	0.00147	2.83268
TGAGCA	206	4850	187/1709	4422/34292	0.00148	2.82974
TGCTCA	206	4850	187/1709	4422/34292	0.00148	2.82974
CTTCGA	229	5485	204/1709	4781/34292	0.0015	2.82391
TCGAAG	229	5485	204/1709	4781/34292	0.0015	2.82391
CTGCCA	116	2843	105/1709	2655/34292	0.00152	2.81816
TGGCAG	116	2843	105/1709	2655/34292	0.00152	2.81816
CTGCAG	98	2788	45/1709	1310/34292	0.00154	2.81248
CCGAAC	127	3321	109/1709	2741/34292	0.00155	2.80967
GTTCGG	127	3321	109/1709	2741/34292	0.00155	2.80967
CTCCAG	105	2787	102/1709	2587/34292	0.00156	2.80688
CTGGAG	105	2787	102/1709	2587/34292	0.00156	2.80688
CCTGGC	26	878	26/1709	858/34292	0.00158	2.80134
GCCAGG	26	878	26/1709	858/34292	0.00158	2.80134
CGAGAC	103	2670	98/1709	2498/34292	0.00159	2.7986
GTCTCG	103	2670	98/1709	2498/34292	0.00159	2.7986
GCCACA	144	3639	139/1709	3388/34292	0.0016	2.79588
TGTGGC	144	3639	139/1709	3388/34292	0.0016	2.79588
CCTGCG	27	876	26/1709	857/34292	0.00161	2.79317
CGCAGG	27	876	26/1709	857/34292	0.00161	2.79317
ACAGCT	202	4722	175/1709	4157/34292	0.00162	2.79048
AGCTGT	202	4722	175/1709	4157/34292	0.00162	2.79048
GAGCTA	195	4582	175/1709	4154/34292	0.00166	2.77989
CTGAAC	188	4604	177/1709	4195/34292	0.00168	2.77469
GTTCAG	188	4604	177/1709	4195/34292	0.00168	2.77469
CACCCG	32	1013	31/1709	975/34292	0.00169	2.77211
CGGGTG	32	1013	31/1709	975/34292	0.00169	2.77211
ATCCGG	105	2764	91/1709	2338/34292	0.0017	2.76955
CCGGAT	105	2764	91/1709	2338/34292	0.0017	2.76955
ACGTCG	103	2797	90/1709	2315/34292	0.00172	2.76447
CGACGT	103	2797	90/1709	2315/34292	0.00172	2.76447
GCCCCA	46	1327	44/1709	1280/34292	0.00172	2.76447
TGGGGC	46	1327	44/1709	1280/34292	0.00172	2.76447
CAACCG	113	2943	108/1709	2709/34292	0.00173	2.76195
CCACGG	48	1425	47/1709	1349/34292	0.00173	2.76195
CCGTGG	48	1425	47/1709	1349/34292	0.00173	2.76195
CGGTTG	113	2943	108/1709	2709/34292	0.00173	2.76195
GGATCA	277	6259	242/1709	5563/34292	0.00173	2.76195
TGATCC	277	6259	242/1709	5563/34292	0.00173	2.76195
ACACGC	90	2377	86/1709	2226/34292	0.00174	2.75945
GCGTGT	90	2377	86/1709	2226/34292	0.00174	2.75945
GTGGCA	154	3815	146/1709	3529/34292	0.00175	2.75696
TGCCAC	154	3815	146/1709	3529/34292	0.00175	2.75696
TGCCCA	100	2537	94/1709	2401/34292	0.00176	2.75449
TGGGCA	100	2537	94/1709	2401/34292	0.00176	2.75449
ACCACC	203	5054	178/1709	4210/34292	0.00177	2.75203
GGTGGT	203	5054	178/1709	4210/34292	0.00177	2.75203
CAGGTA	107	2711	101/1709	2553/34292	0.00179	2.74715
GCGACC	31	988	30/1709	948/34292	0.00179	2.74715
GGTCGC	31	988	30/1709	948/34292	0.00179	2.74715
TACCTG	107	2711	101/1709	2553/34292	0.00179	2.74715
CGGAAG	116	2930	109/1709	2727/34292	0.0018	2.74473
CTTCCG	116	2930	109/1709	2727/34292	0.0018	2.74473
GCTTGA	267	6146	235/1709	5410/34292	0.00181	2.74232
TCAAGC	267	6146	235/1709	5410/34292	0.00181	2.74232
GAGACC	139	3382	129/1709	3158/34292	0.00184	2.73518
GGTCTC	139	3382	129/1709	3158/34292	0.00184	2.73518
AGGTTG	231	5327	208/1709	4839/34292	0.00186	2.73049
CAACCT	231	5327	208/1709	4839/34292	0.00186	2.73049
CCCCAG	26	877	26/1709	849/34292	0.00189	2.72354
CTGGGG	26	877	26/1709	849/34292	0.00189	2.72354
CAAGGG	108	2776	104/1709	2613/34292	0.0019	2.72125
CCCTTG	108	2776	104/1709	2613/34292	0.0019	2.72125
AATCGC	141	3416	129/1709	3154/34292	0.00192	2.7167
GCGATT	141	3416	129/1709	3154/34292	0.00192	2.7167
AGGACG	72	1870	66/1709	1772/34292	0.00195	2.70997
CGTCCT	72	1870	66/1709	1772/34292	0.00195	2.70997
ACTGGC	61	1702	60/1709	1636/34292	0.00198	2.70333
AGTCGA	148	3636	136/1709	3301/34292	0.00198	2.70333
GCCAGT	61	1702	60/1709	1636/34292	0.00198	2.70333
TCGACT	148	3636	136/1709	3301/34292	0.00198	2.70333
AACGCG	66	1787	57/1709	1568/34292	0.00199	2.70115
ATCCGC	71	1900	67/1709	1793/34292	0.00199	2.70115
CGCGTT	66	1787	57/1709	1568/34292	0.00199	2.70115
GCGGAT	71	1900	67/1709	1793/34292	0.00199	2.70115
AACAGC	189	4500	174/1709	4111/34292	0.002	2.69897
CCTTCG	96	2425	88/1709	2258/34292	0.002	2.69897
CGAAGG	96	2425	88/1709	2258/34292	0.002	2.69897
GCTGTT	189	4500	174/1709	4111/34292	0.002	2.69897
ACGATC	161	3857	145/1709	3492/34292	0.00202	2.69465
GATCGT	161	3857	145/1709	3492/34292	0.00202	2.69465
AGTCCG	54	1527	52/1709	1451/34292	0.00209	2.67985
CACTTC	277	6340	247/1709	5642/34292	0.00209	2.67985
CGGACT	54	1527	52/1709	1451/34292	0.00209	2.67985
GAAGTG	277	6340	247/1709	5642/34292	0.00209	2.67985
CTGGAC	78	2086	76/1709	1989/34292	0.0021	2.67778
GTCCAG	78	2086	76/1709	1989/34292	0.0021	2.67778
CGAGGC	44	1296	43/1709	1244/34292	0.00211	2.67572
GCCTCG	44	1296	43/1709	1244/34292	0.00211	2.67572
AGTGGC	138	3266	125/1709	3057/34292	0.00213	2.67162
GCCACT	138	3266	125/1709	3057/34292	0.00213	2.67162
AGCCCG	33	1006	31/1709	962/34292	0.00215	2.66756
CGGGCT	33	1006	31/1709	962/34292	0.00215	2.66756
ATGACG	182	4357	167/1709	3953/34292	0.00217	2.66354
CGTCAT	182	4357	167/1709	3953/34292	0.00217	2.66354
CTCCAC	217	5184	201/1709	4671/34292	0.00219	2.65956
GTGGAG	217	5184	201/1709	4671/34292	0.00219	2.65956
GAGTCA	266	5925	229/1709	5257/34292	0.00223	2.6517
TGACTC	266	5925	229/1709	5257/34292	0.00223	2.6517
ACCTGG	58	1657	58/1709	1582/34292	0.00224	2.64975
CCAGGT	58	1657	58/1709	1582/34292	0.00224	2.64975
AGGCCG	32	1016	32/1709	983/34292	0.00226	2.64589
CGGCCT	32	1016	32/1709	983/34292	0.00226	2.64589
CACGGA	77	2056	75/1709	1960/34292	0.00229	2.64016
TCCGTG	77	2056	75/1709	1960/34292	0.00229	2.64016
GCCTTA	155	3824	146/1709	3499/34292	0.0023	2.63827
TAAGGC	155	3824	146/1709	3499/34292	0.0023	2.63827
ACAAGG	272	6204	243/1709	5545/34292	0.00231	2.63639
ATGGGA	261	6089	240/1709	5482/34292	0.00231	2.63639
CCTTGT	272	6204	243/1709	5545/34292	0.00231	2.63639
TCCCAT	261	6089	240/1709	5482/34292	0.00231	2.63639
GCGAAC	50	1358	46/1709	1307/34292	0.00232	2.63451
GTTCGC	50	1358	46/1709	1307/34292	0.00232	2.63451
CCGGCC	50	1338	40/1709	1168/34292	0.00234	2.63078
GAGTCC	98	2465	92/1709	2332/34292	0.00234	2.63078
GGACTC	98	2465	92/1709	2332/34292	0.00234	2.63078
GGCCGG	50	1338	40/1709	1168/34292	0.00234	2.63078
AAGCGC	45	1355	44/1709	1260/34292	0.00235	2.62893
CACGGG	35	1003	31/1709	957/34292	0.00235	2.62893
CCCGTG	35	1003	31/1709	957/34292	0.00235	2.62893
CCGAGC	42	1273	41/1709	1191/34292	0.00235	2.62893
GCGCTT	45	1355	44/1709	1260/34292	0.00235	2.62893
GCTCGG	42	1273	41/1709	1191/34292	0.00235	2.62893
ACGATG	200	4757	186/1709	4345/34292	0.00236	2.62709
CATCGT	200	4757	186/1709	4345/34292	0.00236	2.62709
AGGAGC	119	3066	115/1709	2830/34292	0.00238	2.62342
GCTCCT	119	3066	115/1709	2830/34292	0.00238	2.62342
AAGTCC	200	4596	182/1709	4259/34292	0.00239	2.6216
CCTAGA	232	3896	209/1709	3610/34292	0.00239	2.6216
GACAGC	86	2247	82/1709	2111/34292	0.00239	2.6216
GCTGTC	86	2247	82/1709	2111/34292	0.00239	2.6216
GGACTT	200	4596	182/1709	4259/34292	0.00239	2.6216
TCTAGG	232	3896	209/1709	3610/34292	0.00239	2.6216
CGGTTA	195	5019	177/1709	4153/34292	0.0024	2.61979
GTGCGA	54	1522	53/1709	1464/34292	0.0024	2.61979
TAACCG	195	5019	177/1709	4153/34292	0.0024	2.61979
TCGCAC	54	1522	53/1709	1464/34292	0.0024	2.61979
GCCCGC	17	515	12/1709	487/34292	0.00241	2.61798
GCGGGC	17	515	12/1709	487/34292	0.00241	2.61798
AGGCCT	94	2734	47/1709	1327/34292	0.00242	2.61618
GACGCA	77	2004	73/1709	1911/34292	0.00243	2.61439
TGCGTC	77	2004	73/1709	1911/34292	0.00243	2.61439
CTGACA	160	3797	149/1709	3556/34292	0.00245	2.61083
TGTCAG	160	3797	149/1709	3556/34292	0.00245	2.61083
CGTTAC	226	3892	208/1709	3595/34292	0.00247	2.6073
GTAACG	226	3892	208/1709	3595/34292	0.00247	2.6073
ATGCTC	202	4683	182/1709	4253/34292	0.00251	2.60033
GAGCAT	202	4683	182/1709	4253/34292	0.00251	2.60033
CGACTC	95	2462	92/1709	2323/34292	0.00259	2.5867
GAGTCG	95	2462	92/1709	2323/34292	0.00259	2.5867
AATGCG	111	2829	108/1709	2670/34292	0.0026	2.58503
CGCATT	111	2829	108/1709	2670/34292	0.0026	2.58503
CAACGA	272	6290	246/1709	5590/34292	0.00261	2.58336
TCGTTG	272	6290	246/1709	5590/34292	0.00261	2.58336
CGACTA	121	3040	114/1709	2799/34292	0.00262	2.5817
GACCGA	96	2473	92/1709	2322/34292	0.00262	2.5817
TAGTCG	121	3040	114/1709	2799/34292	0.00262	2.5817
TCGGTC	96	2473	92/1709	2322/34292	0.00262	2.5817
CAGTAG	137	3349	130/1709	3142/34292	0.00264	2.5784
CTACTG	137	3349	130/1709	3142/34292	0.00264	2.5784
CGATGC	83	2119	78/1709	2014/34292	0.00265	2.57675
GCATCG	83	2119	78/1709	2014/34292	0.00265	2.57675
ATGGCC	132	3328	119/1709	2904/34292	0.00269	2.57025
GGCCAT	132	3328	119/1709	2904/34292	0.00269	2.57025
CCGAAA	259	6143	231/1709	5271/34292	0.00272	2.56543
TTTCGG	259	6143	231/1709	5271/34292	0.00272	2.56543
AGCGAC	73	1984	70/1709	1835/34292	0.00273	2.56384
GGCGGA	68	1943	66/1709	1746/34292	0.00273	2.56384
GTCGCT	73	1984	70/1709	1835/34292	0.00273	2.56384
TCCGCC	68	1943	66/1709	1746/34292	0.00273	2.56384
ACAGCA	163	3796	148/1709	3522/34292	0.00274	2.56225
TGCTGT	163	3796	148/1709	3522/34292	0.00274	2.56225
GCGAAA	168	4054	157/1709	3713/34292	0.00275	2.56067
TTTCGC	168	4054	157/1709	3713/34292	0.00275	2.56067
GGAGCC	66	1790	64/1709	1699/34292	0.00282	2.54975
GGCTCC	66	1790	64/1709	1699/34292	0.00282	2.54975
GCCAGA	92	2343	88/1709	2227/34292	0.00285	2.54516
TCTGGC	92	2343	88/1709	2227/34292	0.00285	2.54516
ACGAGG	106	2671	102/1709	2531/34292	0.00286	2.54363
CCTCGT	106	2671	102/1709	2531/34292	0.00286	2.54363
CGGTCC	61	1694	59/1709	1586/34292	0.00287	2.54212
GGACCG	61	1694	59/1709	1586/34292	0.00287	2.54212
CGGGTA	55	1530	50/1709	1382/34292	0.00293	2.53313
TACCCG	55	1530	50/1709	1382/34292	0.00293	2.53313
AGCCGA	90	2380	88/1709	2224/34292	0.00294	2.53165
CGACAA	242	5725	224/1709	5114/34292	0.00294	2.53165
CTACTC	202	4596	181/1709	4212/34292	0.00294	2.53165
GAGTAG	202	4596	181/1709	4212/34292	0.00294	2.53165
TCGGCT	90	2380	88/1709	2224/34292	0.00294	2.53165
TTGTCG	242	5725	224/1709	5114/34292	0.00294	2.53165
AAGGCG	76	1968	72/1709	1871/34292	0.00301	2.52143
AGACCC	118	2802	107/1709	2634/34292	0.00301	2.52143
CGCCTT	76	1968	72/1709	1871/34292	0.00301	2.52143
GGGTCT	118	2802	107/1709	2634/34292	0.00301	2.52143
GAGGAC	123	3016	117/1709	2849/34292	0.00302	2.51999
GTCCTC	123	3016	117/1709	2849/34292	0.00302	2.51999
CAATGC	219	5144	202/1709	4649/34292	0.00304	2.51713
GCATTG	219	5144	202/1709	4649/34292	0.00304	2.51713
CCCCGC	14	546	14/1709	529/34292	0.00306	2.51428
GCCGAA	90	2320	86/1709	2177/34292	0.00306	2.51428
GCGGGG	14	546	14/1709	529/34292	0.00306	2.51428
TTCGGC	90	2320	86/1709	2177/34292	0.00306	2.51428
GAATGC	162	3925	155/1709	3657/34292	0.00308	2.51145
GCATTC	162	3925	155/1709	3657/34292	0.00308	2.51145
CTTAGC	190	4377	173/1709	4037/34292	0.00309	2.51004
GCTAAG	190	4377	173/1709	4037/34292	0.00309	2.51004
ACCTCA	216	4949	195/1709	4499/34292	0.00311	2.50724
TGAGGT	216	4949	195/1709	4499/34292	0.00311	2.50724
ACTCCG	72	1928	71/1709	1845/34292	0.00316	2.50031
CGGAGT	72	1928	71/1709	1845/34292	0.00316	2.50031
GGTACC	46	1538	22/1709	726/34292	0.00316	2.50031
AATCCC	238	5591	220/1709	5019/34292	0.00319	2.49621
ATGCAG	183	4372	172/1709	4012/34292	0.00319	2.49621
CCTAGC	128	2048	118/1709	1928/34292	0.00319	2.49621
CTGCAT	183	4372	172/1709	4012/34292	0.00319	2.49621
GCTAGG	128	2048	118/1709	1928/34292	0.00319	2.49621
GGGATT	238	5591	220/1709	5019/34292	0.00319	2.49621
AGAGGC	156	3642	141/1709	3354/34292	0.00324	2.48945
GCCTCT	156	3642	141/1709	3354/34292	0.00324	2.48945
AACGTT	500	8880	230/1709	4048/34292	0.00326	2.48678
GAACGC	52	1449	51/1709	1397/34292	0.00326	2.48678
GCGTTC	52	1449	51/1709	1397/34292	0.00326	2.48678
AGGCGG	48	1444	48/1709	1329/34292	0.00328	2.48413
CATGGG	147	3608	136/1709	3246/34292	0.00328	2.48413
CCCATG	147	3608	136/1709	3246/34292	0.00328	2.48413
CCGCCT	48	1444	48/1709	1329/34292	0.00328	2.48413
ACGCGG	36	1080	35/1709	1031/34292	0.0033	2.48149
CCGCGT	36	1080	35/1709	1031/34292	0.0033	2.48149
CGATTA	275	6187	243/1709	5490/34292	0.00337	2.47237
TAATCG	275	6187	243/1709	5490/34292	0.00337	2.47237
AGAACG	160	3867	152/1709	3582/34292	0.00339	2.4698
CGCGTC	36	1055	33/1709	983/34292	0.00339	2.4698
CGTTCT	160	3867	152/1709	3582/34292	0.00339	2.4698
GACGCG	36	1055	33/1709	983/34292	0.00339	2.4698
ACAACG	208	4850	191/1709	4403/34292	0.0034	2.46852
CGTTGT	208	4850	191/1709	4403/34292	0.0034	2.46852
ACTGCT	139	3485	136/1709	3241/34292	0.00343	2.46471
AGCAGT	139	3485	136/1709	3241/34292	0.00343	2.46471
AGCAGG	67	1846	67/1709	1749/34292	0.00347	2.45967
CCTGCT	67	1846	67/1709	1749/34292	0.00347	2.45967
CTAGCA	192	3269	175/1709	3010/34292	0.00361	2.44249
TGCTAG	192	3269	175/1709	3010/34292	0.00361	2.44249
GCGTCA	68	1819	66/1709	1723/34292	0.00364	2.4389
TGACGC	68	1819	66/1709	1723/34292	0.00364	2.4389
ACGTCC	68	1746	63/1709	1656/34292	0.00367	2.43533
GGACGT	68	1746	63/1709	1656/34292	0.00367	2.43533
CCCCTC	57	1502	53/1709	1433/34292	0.00369	2.43297
GAGGGG	57	1502	53/1709	1433/34292	0.00369	2.43297
AGGTCC	97	2404	92/1709	2289/34292	0.00372	2.42946
GGACCT	97	2404	92/1709	2289/34292	0.00372	2.42946
CGCAGA	71	1880	69/1709	1786/34292	0.00378	2.42251
TCTGCG	71	1880	69/1709	1786/34292	0.00378	2.42251
GAGCGC	23	767	22/1709	716/34292	0.00385	2.41454
GCGCTC	23	767	22/1709	716/34292	0.00385	2.41454
CGCGCC	20	678	19/1709	643/34292	0.00387	2.41229
GGCGCG	20	678	19/1709	643/34292	0.00387	2.41229
AGGCAG	87	2208	82/1709	2068/34292	0.00388	2.41117
CTGCCT	87	2208	82/1709	2068/34292	0.00388	2.41117
CGGCCA	64	1733	62/1709	1629/34292	0.0039	2.40894
TGGCCG	64	1733	62/1709	1629/34292	0.0039	2.40894
CATCCC	116	2853	110/1709	2671/34292	0.00393	2.40561
GGGATG	116	2853	110/1709	2671/34292	0.00393	2.40561
GACTGC	67	1785	66/1709	1716/34292	0.00396	2.4023
GCAGTC	67	1785	66/1709	1716/34292	0.00396	2.4023
AGGCCA	124	2951	116/1709	2798/34292	0.00398	2.40012
ATTACG	250	5769	228/1709	5153/34292	0.00398	2.40012
CGTAAT	250	5769	228/1709	5153/34292	0.00398	2.40012
TGGCCT	124	2951	116/1709	2798/34292	0.00398	2.40012
CTCGAG	128	3352	61/1709	1605/34292	0.00399	2.39903
CACACC	151	3619	144/1709	3390/34292	0.00408	2.38934
GGTGTG	151	3619	144/1709	3390/34292	0.00408	2.38934
ATTCCC	213	4887	196/1709	4482/34292	0.0041	2.38722
GGGAAT	213	4887	196/1709	4482/34292	0.0041	2.38722
CCCCGG	16	529	14/1709	516/34292	0.00415	2.38195
CCGGGG	16	529	14/1709	516/34292	0.00415	2.38195
CGACAC	107	2704	103/1709	2515/34292	0.00415	2.38195
GTGTCG	107	2704	103/1709	2515/34292	0.00415	2.38195
CGTCCC	43	1234	42/1709	1176/34292	0.00419	2.37779
GGGACG	43	1234	42/1709	1176/34292	0.00419	2.37779
CGAGTC	103	2678	101/1709	2471/34292	0.0042	2.37675
CTTACC	208	4746	191/1709	4374/34292	0.0042	2.37675
GACATC	204	4754	190/1709	4353/34292	0.0042	2.37675
GACTCG	103	2678	101/1709	2471/34292	0.0042	2.37675
GATGTC	204	4754	190/1709	4353/34292	0.0042	2.37675
GGTAAG	208	4746	191/1709	4374/34292	0.0042	2.37675
ATCCCA	267	6017	243/1709	5454/34292	0.00425	2.37161
TGGGAT	267	6017	243/1709	5454/34292	0.00425	2.37161
CGAACA	190	4408	175/1709	4037/34292	0.00426	2.37059
TGTTCG	190	4408	175/1709	4037/34292	0.00426	2.37059
CCTGTC	69	1833	68/1709	1753/34292	0.0043	2.36653
CTGACC	98	2497	96/1709	2361/34292	0.0043	2.36653
GACAGG	69	1833	68/1709	1753/34292	0.0043	2.36653
GGTCAG	98	2497	96/1709	2361/34292	0.0043	2.36653
GGGTAA	199	4531	180/1709	4139/34292	0.00435	2.36151
TTACCC	199	4531	180/1709	4139/34292	0.00435	2.36151
CCAGTA	118	2867	113/1709	2723/34292	0.00439	2.35754
TACTGG	118	2867	113/1709	2723/34292	0.00439	2.35754
TTCGAA	480	11080	222/1709	5013/34292	0.0044	2.35655
CAGACG	73	1903	71/1709	1815/34292	0.00448	2.34872
CGTCTG	73	1903	71/1709	1815/34292	0.00448	2.34872
AAGACC	266	5792	232/1709	5216/34292	0.00453	2.3439
GGTCTT	266	5792	232/1709	5216/34292	0.00453	2.3439
GATAGC	122	2946	115/1709	2762/34292	0.00454	2.34294
GCATCA	248	5620	223/1709	5029/34292	0.00454	2.34294
GCTATC	122	2946	115/1709	2762/34292	0.00454	2.34294
TGATGC	248	5620	223/1709	5029/34292	0.00454	2.34294
CTACAC	212	4781	192/1709	4381/34292	0.00463	2.33442
GTGTAG	212	4781	192/1709	4381/34292	0.00463	2.33442
GTCTCA	259	5945	239/1709	5357/34292	0.00465	2.33255
TGAGAC	259	5945	239/1709	5357/34292	0.00465	2.33255
CCGATA	120	2959	116/1709	2780/34292	0.00468	2.32975
TATCGG	120	2959	116/1709	2780/34292	0.00468	2.32975
ACGCTC	65	1751	64/1709	1657/34292	0.00473	2.32514
GAGCGT	65	1751	64/1709	1657/34292	0.00473	2.32514
AGGAAC	236	5472	218/1709	4916/34292	0.00481	2.31785
GTTCCT	236	5472	218/1709	4916/34292	0.00481	2.31785
CTCGTA	156	3552	142/1709	3327/34292	0.00482	2.31695
TACGAG	156	3552	142/1709	3327/34292	0.00482	2.31695
AATGCC	179	4166	165/1709	3808/34292	0.00491	2.30892
CGCCAA	119	2839	108/1709	2604/34292	0.00491	2.30892
GGCATT	179	4166	165/1709	3808/34292	0.00491	2.30892
TTGGCG	119	2839	108/1709	2604/34292	0.00491	2.30892
CGATGA	250	5658	223/1709	5016/34292	0.00493	2.30715
CGCACC	36	1038	34/1709	983/34292	0.00493	2.30715
GGTGCG	36	1038	34/1709	983/34292	0.00493	2.30715
TCATCG	250	5658	223/1709	5016/34292	0.00493	2.30715
GCATAC	133	3133	124/1709	2943/34292	0.00496	2.30452
GTATGC	133	3133	124/1709	2943/34292	0.00496	2.30452
GGTCAC	125	3092	122/1709	2899/34292	0.00503	2.29843
GTGACC	125	3092	122/1709	2899/34292	0.00503	2.29843
AAGCGT	142	3292	131/1709	3089/34292	0.00505	2.29671
ACGCTT	142	3292	131/1709	3089/34292	0.00505	2.29671
GACCCC	50	1365	49/1709	1320/34292	0.00505	2.29671
GGGGTC	50	1365	49/1709	1320/34292	0.00505	2.29671
ATCGCC	88	2238	84/1709	2086/34292	0.00506	2.29585
GGCGAT	88	2238	84/1709	2086/34292	0.00506	2.29585
GTATAC	368	6242	168/1709	2916/34292	0.0051	2.29243
CATGGC	150	3538	136/1709	3192/34292	0.00516	2.28735
GCCATG	150	3538	136/1709	3192/34292	0.00516	2.28735
AGACGG	100	2516	97/1709	2363/34292	0.00519	2.28483
CCGTCT	100	2516	97/1709	2363/34292	0.00519	2.28483
AGGGCG	18	591	17/1709	580/34292	0.0052	2.284
CGCCCT	18	591	17/1709	580/34292	0.0052	2.284
CAGCCG	53	1450	52/1709	1384/34292	0.00523	2.2815
CGGCTG	53	1450	52/1709	1384/34292	0.00523	2.2815
CATTCG	160	3775	151/1709	3505/34292	0.00527	2.27819
CGAATG	160	3775	151/1709	3505/34292	0.00527	2.27819
GAGGTA	163	3701	148/1709	3442/34292	0.00527	2.27819
TACCTC	163	3701	148/1709	3442/34292	0.00527	2.27819
CGCCTA	46	1298	44/1709	1204/34292	0.00535	2.27165
GCCGAC	61	1661	61/1709	1580/34292	0.00539	2.26841
GTCGGC	61	1661	61/1709	1580/34292	0.00539	2.26841
ACATCG	165	3832	152/1709	3521/34292	0.00547	2.26201
CGATGT	165	3832	152/1709	3521/34292	0.00547	2.26201
GACTCA	239	5356	216/1709	4853/34292	0.00552	2.25806
TGAGTC	239	5356	216/1709	4853/34292	0.00552	2.25806
AGGTAG	135	3267	129/1709	3034/34292	0.0056	2.25181
CTACCT	135	3267	129/1709	3034/34292	0.0056	2.25181
GAACTC	245	5417	219/1709	4912/34292	0.00562	2.25026
GAGTTC	245	5417	219/1709	4912/34292	0.00562	2.25026
ACCACG	106	2675	104/1709	2503/34292	0.00566	2.24718
AGTGAC	237	5347	215/1709	4828/34292	0.00566	2.24718
CGTGGT	106	2675	104/1709	2503/34292	0.00566	2.24718
GTCACT	237	5347	215/1709	4828/34292	0.00566	2.24718
CGCGAA	50	1368	46/1709	1244/34292	0.0057	2.24413
TTCGCG	50	1368	46/1709	1244/34292	0.0057	2.24413
CGTTGA	272	6083	241/1709	5364/34292	0.00571	2.24336
TCAACG	272	6083	241/1709	5364/34292	0.00571	2.24336
CGTACA	192	3222	169/1709	2949/34292	0.00572	2.2426
TGTACG	192	3222	169/1709	2949/34292	0.00572	2.2426
CTACAG	145	3383	135/1709	3156/34292	0.0058	2.23657
CTGTAG	145	3383	135/1709	3156/34292	0.0058	2.23657
ATCGGC	79	2020	76/1709	1899/34292	0.00586	2.2321
GCCGAT	79	2020	76/1709	1899/34292	0.00586	2.2321
CCCGGG	14	664	7/1709	321/34292	0.00587	2.23136
AGTAGC	170	4014	162/1709	3719/34292	0.00593	2.22695
GCTACT	170	4014	162/1709	3719/34292	0.00593	2.22695
GTCCGA	79	2078	78/1709	1941/34292	0.00593	2.22695
TCGGAC	79	2078	78/1709	1941/34292	0.00593	2.22695
GCCGTA	58	1534	56/1709	1462/34292	0.00595	2.22548
TACGGC	58	1534	56/1709	1462/34292	0.00595	2.22548
GCACGA	78	1909	73/1709	1832/34292	0.00599	2.22257
TCGTGC	78	1909	73/1709	1832/34292	0.00599	2.22257
CCAAGG	130	3187	127/1709	2983/34292	0.00601	2.22113
CCTTGG	130	3187	127/1709	2983/34292	0.00601	2.22113
CGGGCA	25	799	24/1709	739/34292	0.00607	2.21681
TGCCCG	25	799	24/1709	739/34292	0.00607	2.21681
GCGCAC	18	624	18/1709	595/34292	0.00627	2.20273
GTGCGC	18	624	18/1709	595/34292	0.00627	2.20273
ATACGC	82	2094	81/1709	2000/34292	0.00628	2.20204
GCGTAT	82	2094	81/1709	2000/34292	0.00628	2.20204
CATCGC	91	2279	88/1709	2150/34292	0.00629	2.20135
GCGATG	91	2279	88/1709	2150/34292	0.00629	2.20135
ACTAGC	216	3647	190/1709	3365/34292	0.0063	2.20066
GCTAGT	216	3647	190/1709	3365/34292	0.0063	2.20066
AACAGG	148	3455	139/1709	3229/34292	0.00631	2.19997
ACTGTC	151	3463	141/1709	3271/34292	0.00631	2.19997
CCTGTT	148	3455	139/1709	3229/34292	0.00631	2.19997
GACAGT	151	3463	141/1709	3271/34292	0.00631	2.19997
GGACTA	157	3579	144/1709	3334/34292	0.00631	2.19997
TAGTCC	157	3579	144/1709	3334/34292	0.00631	2.19997
CGTGCC	41	1144	40/1709	1102/34292	0.00634	2.19791
GGCACG	41	1144	40/1709	1102/34292	0.00634	2.19791
AGTTCC	206	4729	191/1709	4312/34292	0.00636	2.19654
GATGGC	120	2925	116/1709	2744/34292	0.00636	2.19654
GCCATC	120	2925	116/1709	2744/34292	0.00636	2.19654
GGAACT	206	4729	191/1709	4312/34292	0.00636	2.19654
GGTGCA	103	2480	95/1709	2298/34292	0.00638	2.19518
TGCACC	103	2480	95/1709	2298/34292	0.00638	2.19518
AGAGTC	261	5883	239/1709	5303/34292	0.0064	2.19382
GACTCT	261	5883	239/1709	5303/34292	0.0064	2.19382
GATCCC	102	2566	100/1709	2404/34292	0.0064	2.19382
GGGATC	102	2566	100/1709	2404/34292	0.0064	2.19382
CCGGGC	15	542	15/1709	521/34292	0.00645	2.19044
GCCCGG	15	542	15/1709	521/34292	0.00645	2.19044
GACCTC	106	2502	98/1709	2360/34292	0.00649	2.18776
GAGGTC	106	2502	98/1709	2360/34292	0.00649	2.18776
CTCGCA	82	2076	80/1709	1975/34292	0.0065	2.18709
TGCGAG	82	2076	80/1709	1975/34292	0.0065	2.18709
ACACGA	230	5099	205/1709	4598/34292	0.00652	2.18575
TCCGAA	202	4874	192/1709	4329/34292	0.00652	2.18575
TCGTGT	230	5099	205/1709	4598/34292	0.00652	2.18575
TTCGGA	202	4874	192/1709	4329/34292	0.00652	2.18575
AACCCG	138	3028	112/1709	2654/34292	0.00665	2.17718
CGGGTT	138	3028	112/1709	2654/34292	0.00665	2.17718
CACTCA	261	5841	238/1709	5274/34292	0.0067	2.17393
CAGGTC	79	1984	76/1709	1886/34292	0.0067	2.17393
GACCTG	79	1984	76/1709	1886/34292	0.0067	2.17393
TGAGTG	261	5841	238/1709	5274/34292	0.0067	2.17393
AGCCTA	207	3664	191/1709	3395/34292	0.00681	2.16685
CATCGG	109	2568	100/1709	2397/34292	0.00681	2.16685
CCGATG	109	2568	100/1709	2397/34292	0.00681	2.16685
CCTCAG	93	2341	90/1709	2184/34292	0.00682	2.16622
CTGAGG	93	2341	90/1709	2184/34292	0.00682	2.16622
GGCAGA	117	2790	111/1709	2628/34292	0.00692	2.15989
TCTGCC	117	2790	111/1709	2628/34292	0.00692	2.15989
CCTCCA	211	4782	191/1709	4298/34292	0.00695	2.15802
TGGAGG	211	4782	191/1709	4298/34292	0.00695	2.15802
CCCGTC	39	1072	37/1709	1028/34292	0.00696	2.15739
CCGCGA	37	953	32/1709	915/34292	0.00696	2.15739
GACGGG	39	1072	37/1709	1028/34292	0.00696	2.15739
TCGCGG	37	953	32/1709	915/34292	0.00696	2.15739
CCCGGC	30	807	26/1709	777/34292	0.00703	2.15304
GCCGGG	30	807	26/1709	777/34292	0.00703	2.15304
ATTGCG	114	2795	112/1709	2647/34292	0.00704	2.15243
CGCAAT	114	2795	112/1709	2647/34292	0.00704	2.15243
CGACCA	140	3332	134/1709	3109/34292	0.00707	2.15058
TGGTCG	140	3332	134/1709	3109/34292	0.00707	2.15058
ATACCC	155	3514	141/1709	3255/34292	0.0071	2.14874
GGGTAT	155	3514	141/1709	3255/34292	0.0071	2.14874
CAAGCG	80	1997	77/1709	1900/34292	0.00722	2.14146
CCTGGA	75	1910	73/1709	1814/34292	0.00722	2.14146
CGCTTG	80	1997	77/1709	1900/34292	0.00722	2.14146
TCCAGG	75	1910	73/1709	1814/34292	0.00722	2.14146
GATGAC	258	5718	233/1709	5157/34292	0.00725	2.13966
GTCATC	258	5718	233/1709	5157/34292	0.00725	2.13966
GCACGC	27	799	26/1709	775/34292	0.00726	2.13906
GCGTGC	27	799	26/1709	775/34292	0.00726	2.13906
CAAGGC	132	3164	125/1709	2914/34292	0.00741	2.13018
GAAGGC	122	2949	118/1709	2767/34292	0.00741	2.13018
GCCTTC	122	2949	118/1709	2767/34292	0.00741	2.13018
GCCTTG	132	3164	125/1709	2914/34292	0.00741	2.13018
GCCTAA	218	4924	200/1709	4473/34292	0.00742	2.1296
TTAGGC	218	4924	200/1709	4473/34292	0.00742	2.1296
ACTAGG	197	3489	184/1709	3273/34292	0.00748	2.1261
CCTAGT	197	3489	184/1709	3273/34292	0.00748	2.1261
CTAGAC	153	3522	140/1709	3224/34292	0.00763	2.11748
GTCTAG	153	3522	140/1709	3224/34292	0.00763	2.11748
GGACGA	105	2616	105/1709	2489/34292	0.00766	2.11577
TCGTCC	105	2616	105/1709	2489/34292	0.00766	2.11577
ATGACC	212	4840	198/1709	4424/34292	0.00777	2.10958
GGTCAT	212	4840	198/1709	4424/34292	0.00777	2.10958
ACGGCA	83	2083	79/1709	1935/34292	0.00779	2.10846
TGCCGT	83	2083	79/1709	1935/34292	0.00779	2.10846
AGGTAC	119	2830	111/1709	2613/34292	0.00781	2.10735
CAATCC	271	6067	248/1709	5451/34292	0.00781	2.10735
GGATTG	271	6067	248/1709	5451/34292	0.00781	2.10735
GTACCT	119	2830	111/1709	2613/34292	0.00781	2.10735
CCGCAC	30	930	30/1709	862/34292	0.00782	2.10679
GTGCGG	30	930	30/1709	862/34292	0.00782	2.10679
CGAGTA	134	3197	128/1709	2968/34292	0.00792	2.10127
TACTCG	134	3197	128/1709	2968/34292	0.00792	2.10127
AACTGC	166	3841	157/1709	3570/34292	0.00805	2.0942
AGCCCT	126	2140	118/1709	2015/34292	0.00805	2.0942
AGGGCT	126	2140	118/1709	2015/34292	0.00805	2.0942
GCAGTT	166	3841	157/1709	3570/34292	0.00805	2.0942
AATACG	256	5652	230/1709	5074/34292	0.00813	2.08991
AGACTC	252	5500	226/1709	4992/34292	0.00813	2.08991
CGTATT	256	5652	230/1709	5074/34292	0.00813	2.08991
GAGTCT	252	5500	226/1709	4992/34292	0.00813	2.08991
AAGGGC	95	2303	90/1709	2163/34292	0.00824	2.08407
GCCCTT	95	2303	90/1709	2163/34292	0.00824	2.08407
AGGGAG	143	3342	132/1709	3045/34292	0.00831	2.0804
CTCCCT	143	3342	132/1709	3045/34292	0.00831	2.0804
GACAGA	260	5901	239/1709	5253/34292	0.00837	2.07727
TCTGTC	260	5901	239/1709	5253/34292	0.00837	2.07727
CCCGAG	49	1272	46/1709	1214/34292	0.00838	2.07676
CTCGGG	49	1272	46/1709	1214/34292	0.00838	2.07676
CTCCCA	169	3860	158/1709	3583/34292	0.00846	2.07263
TGGGAG	169	3860	158/1709	3583/34292	0.00846	2.07263
CGTGAA	225	5003	204/1709	4531/34292	0.00854	2.06854
TTCACG	225	5003	204/1709	4531/34292	0.00854	2.06854
GTGAAC	229	5171	213/1709	4715/34292	0.00858	2.06651
GTTCAC	229	5171	213/1709	4715/34292	0.00858	2.06651
CGAGCA	89	2151	83/1709	2009/34292	0.00865	2.06298
TGCTCG	89	2151	83/1709	2009/34292	0.00865	2.06298
ACAGCG	50	1356	50/1709	1299/34292	0.00866	2.06248
ACCTGA	185	4286	175/1709	3931/34292	0.00866	2.06248
CGCTGT	50	1356	50/1709	1299/34292	0.00866	2.06248
TCAGGT	185	4286	175/1709	3931/34292	0.00866	2.06248
GTAGCA	162	3827	158/1709	3577/34292	0.00879	2.05601
TGCTAC	162	3827	158/1709	3577/34292	0.00879	2.05601
CGGGCC	33	903	30/1709	854/34292	0.00883	2.05404
GGCCCG	33	903	30/1709	854/34292	0.00883	2.05404
GCGGAA	84	2079	81/1709	1964/34292	0.00884	2.05355
TTCCGC	84	2079	81/1709	1964/34292	0.00884	2.05355
CTGTGC	57	1513	57/1709	1449/34292	0.00888	2.05159
GCACAG	57	1513	57/1709	1449/34292	0.00888	2.05159
AGCGCT	20	770	10/1709	383/34292	0.00889	2.0511
CGTGAG	112	2692	108/1709	2533/34292	0.00893	2.04915
CTCACG	112	2692	108/1709	2533/34292	0.00893	2.04915
TATCGA	282	6183	243/1709	5319/34292	0.00906	2.04287
TCGATA	282	6183	243/1709	5319/34292	0.00906	2.04287
GATCAC	244	5325	211/1709	4662/34292	0.00915	2.03858
GTGATC	244	5325	211/1709	4662/34292	0.00915	2.03858
CGGGGA	41	1121	40/1709	1074/34292	0.00925	2.03386
TCCCCG	41	1121	40/1709	1074/34292	0.00925	2.03386
CGCCGA	59	1556	57/1709	1444/34292	0.00938	2.0278
TCGGCG	59	1556	57/1709	1444/34292	0.00938	2.0278
AGGCTA	187	3340	174/1709	3113/34292	0.00944	2.02503
AGGGGC	38	1043	37/1709	1006/34292	0.00945	2.02457
GCCCCT	38	1043	37/1709	1006/34292	0.00945	2.02457
CGCGTA	43	1191	41/1709	1094/34292	0.0095	2.02228
GACTCC	107	2436	98/1709	2315/34292	0.0095	2.02228
GGAGTC	107	2436	98/1709	2315/34292	0.0095	2.02228
TACGCG	43	1191	41/1709	1094/34292	0.0095	2.02228
CCGCAA	96	2261	88/1709	2104/34292	0.00952	2.02136
TTGCGG	96	2261	88/1709	2104/34292	0.00952	2.02136
GATTGC	202	4407	184/1709	4100/34292	0.00953	2.02091
GCAATC	202	4407	184/1709	4100/34292	0.00953	2.02091
ATCGAG	195	4404	181/1709	4038/34292	0.00954	2.02045
CTCGAT	195	4404	181/1709	4038/34292	0.00954	2.02045
TAGGGA	238	4203	213/1709	3877/34292	0.00963	2.01637
TCCCTA	238	4203	213/1709	3877/34292	0.00963	2.01637
AGTGCG	41	1130	41/1709	1092/34292	0.00975	2.011
ATCGTG	176	3779	156/1709	3519/34292	0.00975	2.011
CACGAT	176	3779	156/1709	3519/34292	0.00975	2.011
CGCACT	41	1130	41/1709	1092/34292	0.00975	2.011
AACTGG	200	4569	188/1709	4177/34292	0.00981	2.00833
CCAGTT	200	4569	188/1709	4177/34292	0.00981	2.00833
GGGGGA	66	1633	62/1709	1547/34292	0.00985	2.00656
TCCCCC	66	1633	62/1709	1547/34292	0.00985	2.00656
ACCTCT	269	5913	244/1709	5322/34292	0.00986	2.00612
AGAGGT	269	5913	244/1709	5322/34292	0.00986	2.00612
GGGCAA	117	2619	106/1709	2478/34292	0.00987	2.00568
TTGCCC	117	2619	106/1709	2478/34292	0.00987	2.00568
CCCACC	109	2647	104/1709	2436/34292	0.00988	2.00524
GGTGGG	109	2647	104/1709	2436/34292	0.00988	2.00524
GGTCTA	189	4175	172/1709	3846/34292	0.00992	2.00349
TAGACC	189	4175	172/1709	3846/34292	0.00992	2.00349
GACGTC	100	2646	49/1709	1264/34292	0.0101	1.99568
GCTCCC	50	1342	50/1709	1286/34292	0.0101	1.99568
GGGAGC	50	1342	50/1709	1286/34292	0.0101	1.99568
GGGGTA	68	1646	64/1709	1587/34292	0.0101	1.99568
TACCCC	68	1646	64/1709	1587/34292	0.0101	1.99568
TGCGAA	133	3083	127/1709	2913/34292	0.0101	1.99568
TTCGCA	133	3083	127/1709	2913/34292	0.0101	1.99568
CCCAAG	172	3947	160/1709	3593/34292	0.0103	1.98716
CGTCCA	105	2553	104/1709	2431/34292	0.0103	1.98716
CTTGGG	172	3947	160/1709	3593/34292	0.0103	1.98716
TGGACG	105	2553	104/1709	2431/34292	0.0103	1.98716
ACACGG	84	1986	79/1709	1904/34292	0.0104	1.98297
AGCCGC	54	1418	53/1709	1348/34292	0.0104	1.98297
CAGTAC	119	2780	111/1709	2576/34292	0.0104	1.98297
CCGTGT	84	1986	79/1709	1904/34292	0.0104	1.98297
GAGCAC	95	2252	90/1709	2136/34292	0.0104	1.98297
GCGGCT	54	1418	53/1709	1348/34292	0.0104	1.98297
GGTAAC	205	4509	187/1709	4146/34292	0.0104	1.98297
GTACTG	119	2780	111/1709	2576/34292	0.0104	1.98297
GTGCTC	95	2252	90/1709	2136/34292	0.0104	1.98297
GTTACC	205	4509	187/1709	4146/34292	0.0104	1.98297
AACGCA	179	4105	167/1709	3734/34292	0.0105	1.97881
AGCGTA	82	1961	78/1709	1881/34292	0.0105	1.97881
TACGCT	82	1961	78/1709	1881/34292	0.0105	1.97881
TGCGTT	179	4105	167/1709	3734/34292	0.0105	1.97881
ACTGGA	178	4049	168/1709	3750/34292	0.0107	1.97062
CAGTGC	64	1593	62/1709	1539/34292	0.0107	1.97062
GCACTG	64	1593	62/1709	1539/34292	0.0107	1.97062
TCCAGT	178	4049	168/1709	3750/34292	0.0107	1.97062
CTCTAC	264	5555	230/1709	5017/34292	0.0108	1.96658
GTAGAG	264	5555	230/1709	5017/34292	0.0108	1.96658
CTGTAC	117	2738	108/1709	2506/34292	0.0109	1.96257
GTACAG	117	2738	108/1709	2506/34292	0.0109	1.96257
CAGTCC	82	2044	82/1709	1960/34292	0.011	1.95861
GGACTG	82	2044	82/1709	1960/34292	0.011	1.95861
AAGGTC	205	4585	191/1709	4215/34292	0.0111	1.95468
ACCTTG	220	4876	201/1709	4419/34292	0.0111	1.95468
CAAGGT	220	4876	201/1709	4419/34292	0.0111	1.95468
CGCTTA	95	2309	93/1709	2190/34292	0.0111	1.95468
GACCTT	205	4585	191/1709	4215/34292	0.0111	1.95468
TAAGCG	95	2309	93/1709	2190/34292	0.0111	1.95468
ACTAGT	504	9024	225/1709	4140/34292	0.0112	1.95078
CACTAG	255	4716	229/1709	4220/34292	0.0112	1.95078
CCTAAC	269	4965	245/1709	4535/34292	0.0112	1.95078
CGGGAC	41	1114	40/1709	1059/34292	0.0112	1.95078
CTAGTG	255	4716	229/1709	4220/34292	0.0112	1.95078
GTCCCG	41	1114	40/1709	1059/34292	0.0112	1.95078
GTTAGG	269	4965	245/1709	4535/34292	0.0112	1.95078
TCGCAA	156	3541	146/1709	3288/34292	0.0113	1.94692
TTGCGA	156	3541	146/1709	3288/34292	0.0113	1.94692
CAGTTC	189	4219	176/1709	3903/34292	0.0114	1.9431
GAACTG	189	4219	176/1709	3903/34292	0.0114	1.9431
CCATAC	179	4027	166/1709	3697/34292	0.0115	1.9393
GTATGG	179	4027	166/1709	3697/34292	0.0115	1.9393
AGCGTC	64	1617	63/1709	1552/34292	0.0116	1.93554
ATTGCC	221	4116	208/1709	3812/34292	0.0116	1.93554
CAGTCA	192	4278	178/1709	3941/34292	0.0116	1.93554
GACGCT	64	1617	63/1709	1552/34292	0.0116	1.93554
GGATAG	158	3360	140/1709	3160/34292	0.0116	1.93554
GGCAAT	221	4116	208/1709	3812/34292	0.0116	1.93554
TGACTG	192	4278	178/1709	3941/34292	0.0116	1.93554
AAGGGG	114	2721	110/1709	2538/34292	0.0117	1.93181
ACCCGA	125	2953	103/1709	2393/34292	0.0117	1.93181
CCCCTT	114	2721	110/1709	2538/34292	0.0117	1.93181
GAGGCA	140	3172	130/1709	2953/34292	0.0117	1.93181
TCGGGT	125	2953	103/1709	2393/34292	0.0117	1.93181
TGCCTC	140	3172	130/1709	2953/34292	0.0117	1.93181
ACCCGC	45	1201	44/1709	1142/34292	0.0118	1.92812
GCGGGT	45	1201	44/1709	1142/34292	0.0118	1.92812
ACGCAC	67	1636	64/1709	1570/34292	0.012	1.92082
AGCCTC	138	3176	130/1709	2949/34292	0.012	1.92082
GAGGCT	138	3176	130/1709	2949/34292	0.012	1.92082
GTGCGT	67	1636	64/1709	1570/34292	0.012	1.92082
GTGGTA	220	4884	204/1709	4465/34292	0.012	1.92082
CAGGGC	29	825	28/1709	788/34292	0.0121	1.91721
GCCCTG	29	825	28/1709	788/34292	0.0121	1.91721
GTACCA	180	4184	167/1709	3708/34292	0.0121	1.91721
TGGTAC	180	4184	167/1709	3708/34292	0.0121	1.91721
GAGTAC	135	3134	126/1709	2862/34292	0.0123	1.91009
GTACTC	135	3134	126/1709	2862/34292	0.0123	1.91009
ATCGAC	177	4007	166/1709	3682/34292	0.0124	1.90658
GCCCCC	19	609	19/1709	582/34292	0.0124	1.90658
GGGGGC	19	609	19/1709	582/34292	0.0124	1.90658
GTCGAT	177	4007	166/1709	3682/34292	0.0124	1.90658
CCAGCA	98	2286	92/1709	2154/34292	0.0125	1.90309
CGCTCC	45	1190	44/1709	1137/34292	0.0125	1.90309
GGAGCG	45	1190	44/1709	1137/34292	0.0125	1.90309
TGCTGG	98	2286	92/1709	2154/34292	0.0125	1.90309
CCCAAC	215	4768	198/1709	4333/34292	0.0126	1.89963
GTTGGG	215	4768	198/1709	4333/34292	0.0126	1.89963
AGGATC	213	4868	197/1709	4311/34292	0.0127	1.8962
GATCCT	213	4868	197/1709	4311/34292	0.0127	1.8962
CCCGAC	51	1293	47/1709	1200/34292	0.0128	1.89279
CCGTGC	27	774	26/1709	739/34292	0.0128	1.89279
CCTGAA	223	4957	206/1709	4492/34292	0.0128	1.89279
GACACC	104	2494	103/1709	2380/34292	0.0128	1.89279
GCACGG	27	774	26/1709	739/34292	0.0128	1.89279
GGTGTC	104	2494	103/1709	2380/34292	0.0128	1.89279
GTCGGG	51	1293	47/1709	1200/34292	0.0128	1.89279
TTCAGG	223	4957	206/1709	4492/34292	0.0128	1.89279
GCTGCC	63	1520	59/1709	1456/34292	0.0129	1.88941
GGCAGC	63	1520	59/1709	1456/34292	0.0129	1.88941
AACGTC	182	4105	171/1709	3776/34292	0.013	1.88606
AGAGCC	152	3475	144/1709	3223/34292	0.013	1.88606
AGGGCC	52	1319	49/1709	1241/34292	0.013	1.88606
GACGTT	182	4105	171/1709	3776/34292	0.013	1.88606
GGCCCT	52	1319	49/1709	1241/34292	0.013	1.88606
GGCTCT	152	3475	144/1709	3223/34292	0.013	1.88606
AGCGCC	27	780	27/1709	760/34292	0.0131	1.88273
CATTGC	252	5553	230/1709	4973/34292	0.0131	1.88273
CCTGTA	94	2268	93/1709	2169/34292	0.0131	1.88273
GCAATG	252	5553	230/1709	4973/34292	0.0131	1.88273
GGCGCT	27	780	27/1709	760/34292	0.0131	1.88273
TACAGG	94	2268	93/1709	2169/34292	0.0131	1.88273
CCCCTA	118	2070	113/1709	1977/34292	0.0132	1.87943
CTAGTC	223	4172	203/1709	3739/34292	0.0132	1.87943
GACTAG	223	4172	203/1709	3739/34292	0.0132	1.87943
TAGGGG	118	2070	113/1709	1977/34292	0.0132	1.87943
CACCCA	142	3184	133/1709	2994/34292	0.0133	1.87615
CACTAC	234	4369	218/1709	4037/34292	0.0133	1.87615
CCCCCG	13	453	13/1709	438/34292	0.0133	1.87615
CGGGGG	13	453	13/1709	438/34292	0.0133	1.87615
GTAGTG	234	4369	218/1709	4037/34292	0.0133	1.87615
TGGGTG	142	3184	133/1709	2994/34292	0.0133	1.87615
CAGGGG	41	1079	40/1709	1044/34292	0.0134	1.8729
CCCCTG	41	1079	40/1709	1044/34292	0.0134	1.8729
ACATCC	207	4453	189/1709	4135/34292	0.0135	1.86967
ACTTCG	155	3471	144/1709	3217/34292	0.0135	1.86967
CGAAGT	155	3471	144/1709	3217/34292	0.0135	1.86967
GGATGT	207	4453	189/1709	4135/34292	0.0135	1.86967
AACGTG	258	4905	238/1709	4438/34292	0.0136	1.86646
ACGGAA	191	4342	182/1709	3991/34292	0.0136	1.86646
CACGTT	258	4905	238/1709	4438/34292	0.0136	1.86646
TTCCGT	191	4342	182/1709	3991/34292	0.0136	1.86646
ACGTGC	86	2092	80/1709	1891/34292	0.0138	1.86012
GCACGT	86	2092	80/1709	1891/34292	0.0138	1.86012
GGCTAA	228	4940	208/1709	4516/34292	0.0138	1.86012
TTAGCC	228	4940	208/1709	4516/34292	0.0138	1.86012
ATGCGG	66	1639	65/1709	1575/34292	0.0139	1.85699
CCGCAT	66	1639	65/1709	1575/34292	0.0139	1.85699
GGGAAC	111	2618	109/1709	2492/34292	0.0139	1.85699
GTTCCC	111	2618	109/1709	2492/34292	0.0139	1.85699
GTGTCA	282	5938	247/1709	5300/34292	0.014	1.85387
TGACAC	282	5938	247/1709	5300/34292	0.014	1.85387
GCTAAC	173	3756	157/1709	3474/34292	0.0141	1.85078
GTTAGC	173	3756	157/1709	3474/34292	0.0141	1.85078
GGCCCC	22	649	21/1709	620/34292	0.0142	1.84771
GGGGCC	22	649	21/1709	620/34292	0.0142	1.84771
ACCCCG	24	701	24/1709	687/34292	0.0143	1.84466
AGGTGA	245	5483	231/1709	4973/34292	0.0143	1.84466
AGTCGG	88	2115	86/1709	2011/34292	0.0143	1.84466
CCGACT	88	2115	86/1709	2011/34292	0.0143	1.84466
CGGGGT	24	701	24/1709	687/34292	0.0143	1.84466
AGACAG	245	5373	222/1709	4788/34292	0.0144	1.84164
CTGTCT	245	5373	222/1709	4788/34292	0.0144	1.84164
GCCAAC	153	3333	140/1709	3123/34292	0.0144	1.84164
GCCAGC	51	1345	51/1709	1274/34292	0.0144	1.84164
GCTGGC	51	1345	51/1709	1274/34292	0.0144	1.84164
GTTGGC	153	3333	140/1709	3123/34292	0.0144	1.84164
ACGGTA	142	3135	131/1709	2936/34292	0.0146	1.83565
CGTCAA	230	5037	210/1709	4543/34292	0.0146	1.83565
TACCGT	142	3135	131/1709	2936/34292	0.0146	1.83565
TTGACG	230	5037	210/1709	4543/34292	0.0146	1.83565
AGTGTG	270	5785	246/1709	5268/34292	0.0147	1.83268
CACACT	270	5785	246/1709	5268/34292	0.0147	1.83268
GGGACA	134	3094	128/1709	2874/34292	0.0147	1.83268
TGTCCC	134	3094	128/1709	2874/34292	0.0147	1.83268
CCGCAG	41	1110	40/1709	1035/34292	0.0149	1.82681
CTCCCC	95	1727	94/1709	1625/34292	0.0149	1.82681
CTGCGG	41	1110	40/1709	1035/34292	0.0149	1.82681
GGGGAG	95	1727	94/1709	1625/34292	0.0149	1.82681
ATGCGC	40	1097	38/1709	991/34292	0.0151	1.82102
CCCTTC	145	3329	139/1709	3094/34292	0.0151	1.82102
GAAGGG	145	3329	139/1709	3094/34292	0.0151	1.82102
GCGCAT	40	1097	38/1709	991/34292	0.0151	1.82102
CGGCAC	39	1031	38/1709	990/34292	0.0152	1.81816
CGTAGC	71	1730	70/1709	1670/34292	0.0152	1.81816
GCTACG	71	1730	70/1709	1670/34292	0.0152	1.81816
GGTTAC	218	4690	197/1709	4270/34292	0.0152	1.81816
GTAACC	218	4690	197/1709	4270/34292	0.0152	1.81816
GTGCCG	39	1031	38/1709	990/34292	0.0152	1.81816
AACGCT	141	3213	132/1709	2949/34292	0.0153	1.81531
AGCGTT	141	3213	132/1709	2949/34292	0.0153	1.81531
ATGCCC	84	1979	79/1709	1856/34292	0.0154	1.81248
CGTTAG	144	3243	134/1709	2988/34292	0.0154	1.81248
CTAACG	144	3243	134/1709	2988/34292	0.0154	1.81248
GGGCAT	84	1979	79/1709	1856/34292	0.0154	1.81248
ACTGAC	152	3415	143/1709	3171/34292	0.0155	1.80967
ACTTCC	250	5436	231/1709	4952/34292	0.0155	1.80967
GCAGCC	77	1895	76/1709	1793/34292	0.0155	1.80967
GGAAGT	250	5436	231/1709	4952/34292	0.0155	1.80967
GGCTGC	77	1895	76/1709	1793/34292	0.0155	1.80967
GTCAGT	152	3415	143/1709	3171/34292	0.0155	1.80967
ACTGCA	183	4012	166/1709	3637/34292	0.0156	1.80688
ATCCTG	130	3011	126/1709	2823/34292	0.0156	1.80688
ATGCTG	163	3651	155/1709	3413/34292	0.0156	1.80688
CAGCAT	163	3651	155/1709	3413/34292	0.0156	1.80688
CAGGAT	130	3011	126/1709	2823/34292	0.0156	1.80688
CCTAAG	212	3931	196/1709	3636/34292	0.0156	1.80688
CGAAAG	238	5231	222/1709	4768/34292	0.0156	1.80688
CTTAGG	212	3931	196/1709	3636/34292	0.0156	1.80688
CTTTCG	238	5231	222/1709	4768/34292	0.0156	1.80688
GAACGA	199	4375	184/1709	4002/34292	0.0156	1.80688
TCGTTC	199	4375	184/1709	4002/34292	0.0156	1.80688
TGCAGT	183	4012	166/1709	3637/34292	0.0156	1.80688
GATCGC	64	1610	63/1709	1519/34292	0.0157	1.8041
GCGATC	64	1610	63/1709	1519/34292	0.0157	1.8041
GACTAC	169	3661	153/1709	3370/34292	0.0158	1.80134
GTAGTC	169	3661	153/1709	3370/34292	0.0158	1.80134
TGCCGA	70	1731	70/1709	1665/34292	0.0158	1.80134
CCAGTC	93	2193	91/1709	2100/34292	0.0159	1.7986
GACTGG	93	2193	91/1709	2100/34292	0.0159	1.7986
CGGGAG	50	1253	48/1709	1200/34292	0.016	1.79588
CTCCCG	50	1253	48/1709	1200/34292	0.016	1.79588
ACGCCT	57	1437	57/1709	1388/34292	0.0164	1.78516
AGGCGT	57	1437	57/1709	1388/34292	0.0164	1.78516
CCGTAG	64	1554	62/1709	1493/34292	0.0164	1.78516
CTACGG	64	1554	62/1709	1493/34292	0.0164	1.78516
GCCTAC	69	1684	67/1709	1597/34292	0.0165	1.78252
GTAGGC	69	1684	67/1709	1597/34292	0.0165	1.78252
CCATGG	178	4204	86/1709	1991/34292	0.0166	1.77989
GGACAC	114	2610	110/1709	2485/34292	0.0166	1.77989
GTGTCC	114	2610	110/1709	2485/34292	0.0166	1.77989
CACGCA	95	2194	90/1709	2073/34292	0.0167	1.77728
GCACTA	155	2830	147/1709	2678/34292	0.0167	1.77728
TGCGTG	95	2194	90/1709	2073/34292	0.0167	1.77728
CGCACA	66	1608	65/1709	1553/34292	0.0168	1.77469
TGTGCG	66	1608	65/1709	1553/34292	0.0168	1.77469
ATGCGA	142	3204	136/1709	3012/34292	0.0169	1.77211
GGCACC	39	1028	39/1709	1002/34292	0.017	1.76955
GGTGCC	39	1028	39/1709	1002/34292	0.017	1.76955
CCACCC	71	1781	71/1709	1675/34292	0.0172	1.76447
CCTACA	175	3734	161/1709	3514/34292	0.0172	1.76447
GGGTGG	71	1781	71/1709	1675/34292	0.0172	1.76447
TGTAGG	175	3734	161/1709	3514/34292	0.0172	1.76447
CACGAA	230	5017	215/1709	4600/34292	0.0173	1.76195
TTCGTG	230	5017	215/1709	4600/34292	0.0173	1.76195
CATAGG	170	3195	163/1709	3003/34292	0.0174	1.75945
CCATAG	192	4295	184/1709	3975/34292	0.0174	1.75945
CCTATG	170	3195	163/1709	3003/34292	0.0174	1.75945
CGCAAA	197	4366	184/1709	3975/34292	0.0174	1.75945
CTATGG	192	4295	184/1709	3975/34292	0.0174	1.75945
TTTGCG	197	4366	184/1709	3975/34292	0.0174	1.75945
CACGCC	48	1240	48/1709	1191/34292	0.0175	1.75696
GGCGTG	48	1240	48/1709	1191/34292	0.0175	1.75696
AGTGTC	206	4390	187/1709	4033/34292	0.0176	1.75449
GACACT	206	4390	187/1709	4033/34292	0.0176	1.75449
CACCAG	131	2994	124/1709	2759/34292	0.0177	1.75203
CGCAAC	93	2143	88/1709	2023/34292	0.0177	1.75203
CGGCAA	110	2499	104/1709	2351/34292	0.0177	1.75203
CTGGTG	131	2994	124/1709	2759/34292	0.0177	1.75203
GTTGCG	93	2143	88/1709	2023/34292	0.0177	1.75203
TTGCCG	110	2499	104/1709	2351/34292	0.0177	1.75203
AGAGGG	176	3878	166/1709	3607/34292	0.0178	1.74958
CAATCG	197	4324	182/1709	3930/34292	0.0178	1.74958
CCCTCT	176	3878	166/1709	3607/34292	0.0178	1.74958
CGATTG	197	4324	182/1709	3930/34292	0.0178	1.74958
CGGACC	63	1499	58/1709	1400/34292	0.0178	1.74958
GGTCCG	63	1499	58/1709	1400/34292	0.0178	1.74958
GTCGTA	140	3180	134/1709	2961/34292	0.0178	1.74958
TACGAC	140	3180	134/1709	2961/34292	0.0178	1.74958
AGGATG	215	4672	198/1709	4250/34292	0.0179	1.74715
CATCCT	215	4672	198/1709	4250/34292	0.0179	1.74715
CCATCG	125	2844	119/1709	2655/34292	0.0179	1.74715
CGATGG	125	2844	119/1709	2655/34292	0.0179	1.74715
GCGCTA	30	835	29/1709	781/34292	0.018	1.74473
GTGCTA	165	2949	151/1709	2773/34292	0.0181	1.74232
CCTGAC	75	1770	72/1709	1688/34292	0.0183	1.73755
GTCAGG	75	1770	72/1709	1688/34292	0.0183	1.73755
ACTCCT	214	4485	193/1709	4140/34292	0.0185	1.73283
AGGAGT	214	4485	193/1709	4140/34292	0.0185	1.73283
GAGGGT	129	2915	124/1709	2749/34292	0.0186	1.73049
GCTGTA	121	2770	116/1709	2586/34292	0.0187	1.72816
TACAGC	121	2770	116/1709	2586/34292	0.0187	1.72816
ACCAGT	193	4329	187/1709	4015/34292	0.0188	1.72584
ACTGGT	193	4329	187/1709	4015/34292	0.0188	1.72584
AGACCT	181	3840	163/1709	3534/34292	0.0188	1.72584
AGGTCT	181	3840	163/1709	3534/34292	0.0188	1.72584
GGTACA	173	3792	163/1709	3534/34292	0.0188	1.72584
TGTACC	173	3792	163/1709	3534/34292	0.0188	1.72584
ACACTC	259	5460	235/1709	4973/34292	0.0189	1.72354
GAGTGT	259	5460	235/1709	4973/34292	0.0189	1.72354
AACTCC	269	5675	243/1709	5131/34292	0.019	1.72125
AGGGGG	46	1170	44/1709	1098/34292	0.019	1.72125
CCCCCT	46	1170	44/1709	1098/34292	0.019	1.72125
GGAGTT	269	5675	243/1709	5131/34292	0.019	1.72125
TGCACA	255	4940	232/1709	4407/34292	0.019	1.72125
TGGCCA	164	3842	79/1709	1827/34292	0.019	1.72125
TGTGCA	255	4940	232/1709	4407/34292	0.019	1.72125
CCCCGA	34	861	32/1709	841/34292	0.0192	1.7167
GCGACA	79	1812	74/1709	1723/34292	0.0192	1.7167
TGTCGC	79	1812	74/1709	1723/34292	0.0192	1.7167
ATACGG	122	2701	114/1709	2539/34292	0.0193	1.71444
CCGTAT	122	2701	114/1709	2539/34292	0.0193	1.71444
GTCGAC	94	2352	46/1709	1139/34292	0.0193	1.71444
ACGACC	106	2424	102/1709	2295/34292	0.0194	1.7122
GGTCGT	106	2424	102/1709	2295/34292	0.0194	1.7122
GAATTC	414	9178	198/1709	4221/34292	0.0198	1.70333
ACGTCA	222	4865	194/1709	4136/34292	0.0201	1.6968
TGACGT	222	4865	194/1709	4136/34292	0.0201	1.6968
CAATTG	518	10986	237/1709	4990/34292	0.0202	1.69465
GAAGTC	249	5158	220/1709	4650/34292	0.0203	1.6925
GACTTC	249	5158	220/1709	4650/34292	0.0203	1.6925
GCACCC	32	835	31/1709	815/34292	0.0203	1.6925
GGGTGC	32	835	31/1709	815/34292	0.0203	1.6925
ATGGAC	266	5684	244/1709	5125/34292	0.0204	1.69037
GTCCAT	266	5684	244/1709	5125/34292	0.0204	1.69037
GTGCAA	244	4682	228/1709	4349/34292	0.0204	1.69037
TTGCAC	244	4682	228/1709	4349/34292	0.0204	1.69037
GGATAC	158	3439	148/1709	3212/34292	0.0205	1.68825
GTATCC	158	3439	148/1709	3212/34292	0.0205	1.68825
GACCTA	190	3532	174/1709	3262/34292	0.0206	1.68613
AAGGAC	217	4654	201/1709	4266/34292	0.0207	1.68403
AGGTCG	77	1882	77/1709	1774/34292	0.0207	1.68403
CGACCT	77	1882	77/1709	1774/34292	0.0207	1.68403
GTCCTT	217	4654	201/1709	4266/34292	0.0207	1.68403
GCGTAC	40	1016	39/1709	983/34292	0.0209	1.67985
GTACGC	40	1016	39/1709	983/34292	0.0209	1.67985
CGCTAG	56	1271	50/1709	1214/34292	0.021	1.67778
CTAGCG	56	1271	50/1709	1214/34292	0.021	1.67778
GAACCC	170	3567	151/1709	3266/34292	0.021	1.67778
GGGTTC	170	3567	151/1709	3266/34292	0.021	1.67778
TACGGA	136	3012	129/1709	2825/34292	0.021	1.67778
AGCACA	248	4746	229/1709	4381/34292	0.0211	1.67572
GATACC	141	3096	135/1709	2945/34292	0.0211	1.67572
GGTATC	141	3096	135/1709	2945/34292	0.0211	1.67572
TGTGCT	248	4746	229/1709	4381/34292	0.0211	1.67572
AGGCTG	101	2238	95/1709	2137/34292	0.0212	1.67366
CAGCCT	101	2238	95/1709	2137/34292	0.0212	1.67366
CGCGGA	35	908	33/1709	854/34292	0.0212	1.67366
ACGCAT	150	3218	139/1709	3023/34292	0.0213	1.67162
ATGCGT	150	3218	139/1709	3023/34292	0.0213	1.67162
CTAGCC	92	2066	86/1709	1953/34292	0.0213	1.67162
CTTCCC	211	4623	197/1709	4178/34292	0.0213	1.67162
GGCTAG	92	2066	86/1709	1953/34292	0.0213	1.67162
GGGAAG	211	4623	197/1709	4178/34292	0.0213	1.67162
ACGTAG	154	3239	136/1709	2957/34292	0.0218	1.66154
AGGCTC	116	2605	111/1709	2455/34292	0.0218	1.66154
CGTCTA	168	3073	155/1709	2893/34292	0.0218	1.66154
CTACGT	154	3239	136/1709	2957/34292	0.0218	1.66154
GAGCCT	116	2605	111/1709	2455/34292	0.0218	1.66154
TAGACG	168	3073	155/1709	2893/34292	0.0218	1.66154
ACTCAC	258	5433	233/1709	4877/34292	0.022	1.65758
AGCGGC	52	1263	49/1709	1188/34292	0.022	1.65758
GCCGCT	52	1263	49/1709	1188/34292	0.022	1.65758
GCTCTA	204	3986	195/1709	3704/34292	0.022	1.65758
GTGAGT	258	5433	233/1709	4877/34292	0.022	1.65758
TAGAGC	204	3986	195/1709	3704/34292	0.022	1.65758
ATAGCG	84	1927	80/1709	1825/34292	0.0221	1.65561
CAGCGC	20	602	20/1709	569/34292	0.0221	1.65561
CGCCTC	61	1518	60/1709	1415/34292	0.0221	1.65561
CGCTAT	84	1927	80/1709	1825/34292	0.0221	1.65561
GAGGCG	61	1518	60/1709	1415/34292	0.0221	1.65561
GCGCTG	20	602	20/1709	569/34292	0.0221	1.65561
GGTGTA	195	3910	171/1709	3650/34292	0.0221	1.65561
TACACC	195	3910	171/1709	3650/34292	0.0221	1.65561
CTGCGC	24	698	24/1709	656/34292	0.0223	1.6517
GCGCAG	24	698	24/1709	656/34292	0.0223	1.6517
GTACTA	276	5904	232/1709	4852/34292	0.0223	1.6517
CGGCCG	32	886	14/1709	434/34292	0.0224	1.64975
GACCGC	36	868	32/1709	828/34292	0.0224	1.64975
GCGGTC	36	868	32/1709	828/34292	0.0224	1.64975
TACCCA	199	4365	186/1709	3944/34292	0.0224	1.64975
TGGGTA	199	4365	186/1709	3944/34292	0.0224	1.64975
ACCCCA	161	3424	150/1709	3228/34292	0.0225	1.64782
CCAGGC	41	1022	39/1709	976/34292	0.0225	1.64782
GCCTGG	41	1022	39/1709	976/34292	0.0225	1.64782
TGGGGT	161	3424	150/1709	3228/34292	0.0225	1.64782
ATCGCA	141	3133	136/1709	2948/34292	0.0226	1.64589
CACACG	155	3398	143/1709	3088/34292	0.0226	1.64589
CGTGTG	155	3398	143/1709	3088/34292	0.0226	1.64589
TGCGAT	141	3133	136/1709	2948/34292	0.0226	1.64589
GGGGAA	179	3906	169/1709	3601/34292	0.0228	1.64207
TTCCCC	179	3906	169/1709	3601/34292	0.0228	1.64207
AGCACG	71	1645	68/1709	1575/34292	0.0229	1.64016
CGTGCT	71	1645	68/1709	1575/34292	0.0229	1.64016
GCTGAC	103	2369	101/1709	2244/34292	0.0229	1.64016
GTCAGC	103	2369	101/1709	2244/34292	0.0229	1.64016
GGGCGA	28	764	28/1709	740/34292	0.0231	1.63639
CGTGCA	81	1845	76/1709	1736/34292	0.0232	1.63451
TGCACG	81	1845	76/1709	1736/34292	0.0232	1.63451
ACTACC	175	3331	166/1709	3135/34292	0.0234	1.63078
AGTTCG	157	3407	148/1709	3178/34292	0.0234	1.63078
CGAACT	157	3407	148/1709	3178/34292	0.0234	1.63078
GGTAGT	175	3331	166/1709	3135/34292	0.0234	1.63078
CGGCAG	43	1077	42/1709	1034/34292	0.0236	1.62709
CTGCCG	43	1077	42/1709	1034/34292	0.0236	1.62709
CGTATC	143	3189	138/1709	2975/34292	0.0238	1.62342
GATACG	143	3189	138/1709	2975/34292	0.0238	1.62342
GTACAC	183	3974	164/1709	3490/34292	0.0238	1.62342
GTGTAC	183	3974	164/1709	3490/34292	0.0238	1.62342
ACGCCC	26	718	26/1709	694/34292	0.0239	1.6216
CTGTCC	98	2194	95/1709	2115/34292	0.0239	1.6216
GGACAG	98	2194	95/1709	2115/34292	0.0239	1.6216
GGGCGT	26	718	26/1709	694/34292	0.0239	1.6216
AAGCCT	254	5391	234/1709	4854/34292	0.0241	1.61798
AGGCTT	254	5391	234/1709	4854/34292	0.0241	1.61798
CACGTA	196	4240	182/1709	3839/34292	0.0241	1.61798
TACGTG	196	4240	182/1709	3839/34292	0.0241	1.61798
ACCCCT	104	2357	101/1709	2233/34292	0.0242	1.61618
AGGGGT	104	2357	101/1709	2233/34292	0.0242	1.61618
GGAGTA	180	3821	168/1709	3563/34292	0.0242	1.61618
TACTCC	180	3821	168/1709	3563/34292	0.0242	1.61618
CGCGCA	24	654	23/1709	628/34292	0.0243	1.61439
GTCCTA	141	2978	131/1709	2831/34292	0.0243	1.61439
TGCGCG	24	654	23/1709	628/34292	0.0243	1.61439
GTAGAC	216	4023	194/1709	3723/34292	0.0246	1.60906
GTCTAC	216	4023	194/1709	3723/34292	0.0246	1.60906
ACCAGG	75	1754	73/1709	1665/34292	0.0247	1.6073
CATAGC	181	3788	166/1709	3516/34292	0.0247	1.6073
CCTGGT	75	1754	73/1709	1665/34292	0.0247	1.6073
GCTATG	181	3788	166/1709	3516/34292	0.0247	1.6073
CGTTCA	174	3491	173/1709	3296/34292	0.0248	1.60555
TGAACG	174	3491	173/1709	3296/34292	0.0248	1.60555
CATACG	139	2963	129/1709	2785/34292	0.0249	1.6038
CGTATG	139	2963	129/1709	2785/34292	0.0249	1.6038
ACGCTA	93	2128	92/1709	2046/34292	0.025	1.60206
GCATCC	129	2353	120/1709	2220/34292	0.025	1.60206
GGATGC	129	2353	120/1709	2220/34292	0.025	1.60206
AAGGCT	252	4895	230/1709	4479/34292	0.0251	1.60033
AGCCTT	252	4895	230/1709	4479/34292	0.0251	1.60033
ATGAGC	230	4718	205/1709	4272/34292	0.0251	1.60033
GCTCAT	230	4718	205/1709	4272/34292	0.0251	1.60033
AAGGTG	244	5228	231/1709	4771/34292	0.0252	1.5986
AGGTTC	230	4867	214/1709	4443/34292	0.0252	1.5986
CACCTT	244	5228	231/1709	4771/34292	0.0252	1.5986
GAACCT	230	4867	214/1709	4443/34292	0.0252	1.5986
GCTTCC	194	4223	182/1709	3823/34292	0.0252	1.5986
GGAAGC	194	4223	182/1709	3823/34292	0.0252	1.5986
TGTCGA	208	4414	187/1709	3919/34292	0.0252	1.5986
ATTGGC	267	5504	243/1709	4997/34292	0.0253	1.59688
GCCAAT	267	5504	243/1709	4997/34292	0.0253	1.59688
GCCTCC	85	1962	82/1709	1843/34292	0.0253	1.59688
GGAGGC	85	1962	82/1709	1843/34292	0.0253	1.59688
GAGGGC	46	1141	46/1709	1109/34292	0.0254	1.59517
GCCCTC	46	1141	46/1709	1109/34292	0.0254	1.59517
GGGTTA	242	4785	223/1709	4339/34292	0.0254	1.59517
TAACCC	242	4785	223/1709	4339/34292	0.0254	1.59517
AGGGAC	111	2446	105/1709	2302/34292	0.0255	1.59346
GACGTA	149	2773	139/1709	2610/34292	0.0255	1.59346
GTCCCT	111	2446	105/1709	2302/34292	0.0255	1.59346
TACGTC	149	2773	139/1709	2610/34292	0.0255	1.59346
AGGCAC	88	2034	85/1709	1901/34292	0.0256	1.59176
CCCCAA	222	4604	203/1709	4223/34292	0.0256	1.59176
GTGCCT	88	2034	85/1709	1901/34292	0.0256	1.59176
TTGGGG	222	4604	203/1709	4223/34292	0.0256	1.59176
CAGCTA	203	4215	185/1709	3872/34292	0.0257	1.59007
CATCGA	224	4834	207/1709	4299/34292	0.0257	1.59007
TGGGGA	183	3959	174/1709	3658/34292	0.0257	1.59007
AAGGCA	265	5127	239/1709	4690/34292	0.026	1.58503
ACGTCT	163	3495	150/1709	3186/34292	0.026	1.58503
ACGTTG	245	4691	212/1709	4122/34292	0.026	1.58503
AGACGT	163	3495	150/1709	3186/34292	0.026	1.58503
CAACGT	245	4691	212/1709	4122/34292	0.026	1.58503
CCCCAC	100	2267	97/1709	2138/34292	0.026	1.58503
CCTTAC	173	3668	163/1709	3439/34292	0.026	1.58503
GTAAGG	173	3668	163/1709	3439/34292	0.026	1.58503
GTGGGG	100	2267	97/1709	2138/34292	0.026	1.58503
TGCCTT	265	5127	239/1709	4690/34292	0.026	1.58503
CAGCGG	41	1032	40/1709	981/34292	0.0263	1.58004
CCGCTG	41	1032	40/1709	981/34292	0.0263	1.58004
GTGCCA	102	2264	100/1709	2196/34292	0.0263	1.58004
TGGCAC	102	2264	100/1709	2196/34292	0.0263	1.58004
ACAGGA	144	3135	137/1709	2926/34292	0.0264	1.5784
GCTACC	76	1756	75/1709	1695/34292	0.0264	1.5784
GGTAGC	76	1756	75/1709	1695/34292	0.0264	1.5784
CTAACC	261	5383	239/1709	4884/34292	0.0265	1.57675
GGTTAG	261	5383	239/1709	4884/34292	0.0265	1.57675
ATGGCA	243	4840	227/1709	4457/34292	0.0267	1.57349
CTACGA	179	3377	165/1709	3157/34292	0.0267	1.57349
TGCCAT	243	4840	227/1709	4457/34292	0.0267	1.57349
ACGCGT	76	1918	37/1709	916/34292	0.0269	1.57025
AGATCT	480	10028	219/1709	4498/34292	0.0269	1.57025
[truncated: 288 more rows]
