# Supplementary material for: EAR domain-containing transcription factors trigger PRC2-mediated chromatin marking in Arabidopsis
Source: Plant Cell. 2021 May 18;33(8):2701–15. doi: 10.1093/plcell/koab139 (PMC8408475; doi:10.1093/plcell/koab139)
Supplement: koab139_Supplementary_Data [file koab139_supplementary_data.zip › tpc.00689.2020-s03.xlsx]

## Sheet: Sheet 1
Supplemental Data. Baile, Merini et al. (2021). EAR domain-containing transcription factors trigger PRC2-mediated chromatin marking in Arabidopsis. Plant Cell.
Supplemental Data Set S2. Coimmunoprecipitation/mass spectrometry (coIP-MS) analysis using emf1-2/pEMF1:EMF1-3XFLAG complemented mutants (Calonje et al., 2008). Data extracted from Boomer et al., 2020.
IP1	Col-0	emf1-2/pEMF1:EMF1-3XFLAG	Grand Total		Protein name
Uniprot ID				Gene	Full Annotation
Q3ED68		11	11	ICU11	>sp|Q3ED68|Y1295_ARATH Uncharacterized PKHD-type hydroxylase At1g22950 OS
Q94AI7		8	8	TPL	>sp|Q94AI7|TPL_ARATH Protein TOPLESS OS
O22467	3	6	9	MSI1	>sp|O22467|MSI1_ARATH Histone-binding protein MSI1 OS
Q9LYD9		6	6	EMF1	>sp|Q9LYD9|EMF1_ARATH Protein EMBRYONIC FLOWER 1 OS
Q9LT47		5	5	FIE	>sp|Q9LT47|FIE_ARATH Polycomb group protein FERTILIZATION-INDEPENDENT ENDOSPERM OS
Q9M2X3		3	3	TRB3	>sp|Q9M2X3|TRB3_ARATH Telomere repeat-binding factor 3 OS
P93831		3	3	CLF	>sp|P93831|CLF_ARATH Histone-lysine N-methyltransferase CLF OS
Q8L6Y4-2		2	2	EMF2	>sp|Q8L6Y4-2|EMF2_ARATH Isoform 2 of Polycomb group protein EMBRYONIC FLOWER 2 OS
Q058P7		2	2	LHP1	>tr|Q058P7|Q058P7_ARATH At5g17690 OS
G0XQD5		1	1	TRB2	>tr|G0XQD5|G0XQD5_ARATH Truncated telomeric DNA binding protein isoform OS
IP2	Col-0	emf1-2/pEMF1:EMF1-3XFLAG	Grand Total		Protein name
Uniprot ID				Gene	Full Annotation
Q9LYD9		40	40	EMF1	>sp|Q9LYD9|EMF1_ARATH Protein EMBRYONIC FLOWER 1 OS
Q9ZSM8		26	26	SWN	>sp|Q9ZSM8|EZA1_ARATH Histone-lysine N-methyltransferase EZA1 OS
Q8L6Y4-2		22	22	EMF2	>sp|Q8L6Y4-2|EMF2_ARATH Isoform 2 of Polycomb group protein EMBRYONIC FLOWER 2 OS
Q3ED68		20	20	ICU11	>sp|Q3ED68|Y1295_ARATH Uncharacterized PKHD-type hydroxylase At1g22950 OS
Q94AI7	16	19	35	TPL	>sp|Q94AI7|TPL_ARATH Protein TOPLESS OS
O22467	2	18	20	MSI1	>sp|O22467|MSI1_ARATH Histone-binding protein MSI1 OS
Q9LT47		17	17	FIE	>sp|Q9LT47|FIE_ARATH Polycomb group protein FERTILIZATION-INDEPENDENT ENDOSPERM OS
P93831		17	17	CLF	>sp|P93831|CLF_ARATH Histone-lysine N-methyltransferase CLF OS
Q058P7		14	14	LHP1	>tr|Q058P7|Q058P7_ARATH At5g17690 OS
Q9M2X3		12	12	TRB3	>sp|Q9M2X3|TRB3_ARATH Telomere repeat-binding factor 3 OS
Q9FJW5		11	11	TRB2	>sp|Q9FJW5|TRB2_ARATH Telomere repeat-binding factor 2 OS
Q8VWK4		1	1	TRB1	>sp|Q8VWK4|TRB1_ARATH Telomere repeat-binding factor 1 OS
