# Supplementary material for: EAR domain-containing transcription factors trigger PRC2-mediated chromatin marking in Arabidopsis
Source: Plant Cell. 2021 May 18;33(8):2701–15. doi: 10.1093/plcell/koab139 (PMC8408475; doi:10.1093/plcell/koab139)
Supplement: koab139_Supplementary_Data [file koab139_supplementary_data.zip › tpc.00689.2020-s04.xlsx]

## Sheet: Sheet 1
Supplemental Data. Baile, Merini et al. (2021). EAR domain-containing transcription factors trigger PRC2-mediated chromatin marking in Arabidopsis. Plant Cell.
Supplemental Data Set S3. Primers used in this study
Primer	5´- 3´ sequence
For Synthetic system constructs
35S prom BamHI Fw	AAAGGATCCTTGAGACTTTTCAACAAAGGGT
35S prom NcoI Rev	AAACCATGGTCAAGAGTCCCCCGTGTTCTCTCCA
LEXA O Fw	GGGCTGCAGGTCGAGGCTAAAAAACT
LEXA O Rev	GATCCTAGAGTCGAGCATATTACA
fragment (G+2T) ABI3 Fw	TCCTTGCCTCCTTACTCACATACAA
fragment (G+2T) ABI3 Rev	CGTTGAAGTGGAAATGAAACAATAAACT
PromG10-90-LexABD EcoRI Fw	AAAGAATTCATAGTTTAAACTGAAGGCGGGA
PromG10-90-LexABD SacI Rev	AAAGAGCTCCGGTTCACCGGCAGCCACA
PromG10-90-LexABD KpnI Rev	AAAGGTACCCGGTTCACCGGCAGCCACA
VAL1 SacI Fw	AAAGAGCTCATGTTTGAAGTCAAAATGGGGTCA
VAL1 SmaI Rev	AAACCCGGGTCAGCTTGAAACTCTCGGCTCTTCAC
BMI1A SacI Fw	AAAGAGCTCATGGAAGGAGACATGGTG
BMI1A SmaI Rev	AAACCCGGGTTAGTTGTTGCATTCAGGGA
RING1B SacI Fw	AAAGAGCTCATGCCTTCCTTGAAGAGCT
RING1B SmaI Rev	AAACCCGGGCTACGCGATTTGCTTTCTCC
KNU SacI Fw	AAAGAGCTCATGGCGGAACCACCACCGTCTTAC
KNU SmaI Rev	AAACCCGGGTTATAAACGGAGAGAAAGGTCT
KNU (-EAR) SmaI Rev	AAACCCGGGTTAAGGCTCGTCTTCTTCCATAACGCC
FLC SacI Fw	AAAGAGCTCATGGGAAGAAAAAAACTAGAAATCAAGCGAATTGA
FLC SmaI Rev	AAACCCGGGCTAATTAAGTAGTGGGAGAGTCACCG
ERF10 SacI Fw	AAAAGAGCTCATGACCACAGAAAAAGAGAATGTCACTACGGCCG
ERF10 SmaI Rev	AAAACCCGGGTTAGGGACTTGCGTTGAGGTC
EAR domain SacI Fw	AAAGAGCTCAGGTTCAAGACGCTTATGATGAGGA
NLS SmaI Rev	AAACCCGGGTTATTCTCGCTGTGTTCACTTCC
EMF1 KpnI Fw	AAAGGTACCATGGGATCTTCCATCAAGATCAACTCA
EMF1 SmaI Rev	AAACCCGGGTTAGGCATTTTGTGTAGGTGGACA
For Pull-down constructs
Nt VAL1 Fw	AAAGAATTCCATGTTTGAAGTCAAAATGGGGT
Nt VAL1 Rev	TTTGCGGCCGCTCACTCCATAGATTCTTCACTATG
Ct VAL1 Fw	AAAGGATCCTTGCATAGTGAAGAATCTATGGA
Ct VAL1 Rev	TTTGCGGCCTCAGCTTGAAACTCTCGGCTCTTCAC
BMI1A-HA Fw	AAACCATGGAAGGAGACATGGTG
BMI1A-HA Rev	TTTGGATCCTTATGCGTAGTCTGGGACGTCATATGGATAGTTGTTGCATTCAGGGAGCT
For ChIP
1- 35S_up FW	CCAGCTATCTGTCACTTTATTGT
1- 35S_up Rev	CAACGATGGCCTTTCCTTTATC
2- LexO Fw	GGGCTGCAGGTCGAGGCTAAAAAACT
2- LexO Rev	GATCCTAGAGTCGAGCATATTACA
3- 5´GUS FW	CGCAAGACCCTTCCTCTAT
3- 5´GUS Rev	AAAGGGTCCTAACCAAGAAA
4- Mid_GUS Fw	GGAACCACTGAACACGTATCT
4- Mid_GUS Rev	ACTTGCCGTCGTTGACTT
5- 3´GUS Fw	CCGATCGTTCAAACATTTGGC
5- 3´GUS Rev	CCCATCTCATAAATAACGTCATGC
FLC Fw	CATCGAGAAAGCTCGTCAGC
FLC Rev	AGGGGGAACAAATGAAAACC
ACT7 Fw	GCGATGTTTGAGTTTCAATAAACGCTGC
ACT7 Rev	CTCACCTTCACCATTCCAGTTCCA
AG Fw	GGGAGAGAGTAAGGAAGGACTATGAGGT
AG Rev	GACACAGACATTAACAACAATGGAGGATGG
For qRT-PCR
FLC qRT Fw	GCCACCTTAAATCGGCGGTTG
FLC qRT Rev	CACAAAGTCTCTTGGCCAAAGAGAGAG
ACT7 qRT Fw	TCCAACAGATGTGGATTTCAA
ACT7 qRT Rev	AACAAACTCACCACCACGAA
AG qRT Fw	ACGGAATTATTTCCAAGTCGC
AG qRT Rev	GCCTATATTACACTAACTGGAGAG
ACT2 qRT Fw	CACTTGCACCAAGCAGCATGAAGA
ACT2 qRT Rev	AATGGAACCACCGATCCAGACACT
4- Mid_GUS Fw	GGAACCACTGAACACGTATCT
4- Mid_GUS Rev	ACTTGCCGTCGTTGACTT
